# Supplementary material for: Bacteroidota and Lachnospiraceae integration into the gut microbiome at key time points in early life are linked to infant neurodevelopment
Source: Gut Microbes. 2021 Nov 28;13(1):1997560. doi: 10.1080/19490976.2021.1997560 (PMC8632288; doi:10.1080/19490976.2021.1997560)
Supplement: Supplemental Material [file KGMI_A_1997560_SM6479.zip]

Archive with 14 entries (13 files):
- Supplementary information/
- Supplementary information/Supplementary data caption revised version.docx
- Supplementary information/Table S1.xlsx
- Supplementary information/Table S10.xlsx
- Supplementary information/Table S11.xlsx
- Supplementary information/Table S12.xlsx
- Supplementary information/Table S2.xlsx
- Supplementary information/Table S3.xlsx
- Supplementary information/Table S4.xlsx
- Supplementary information/Table S5.xlsx
- Supplementary information/Table S6.xlsx
- Supplementary information/Table S7.xlsx
- Supplementary information/Table S8.xlsx
- Supplementary information/Table S9.xlsx
