# Supplementary material for: Bacteroidota and Lachnospiraceae integration into the gut microbiome at key time points in early life are linked to infant neurodevelopment
Source: Gut Microbes. 2021 Nov 28;13(1):1997560. doi: 10.1080/19490976.2021.1997560 (PMC8632288; doi:10.1080/19490976.2021.1997560)
Supplement: Supplemental Material [file KGMI_A_1997560_SM6479.zip › Supplementary information/Table S1.xlsx]

## Sheet: Sheet1
RICHNESS
Type III Analysis of Variance Table with Satterthwaite's method
	Sum sq	Mean sq	NumDF	DenDF	F value	Pr(>F)
HCG	0.8686	0.2895	3	45.859	0.346	0.79222
PMA	5.2637	5.2637	1	228.709	6.2893	0.01284
Least Squares Means table
Individual
	Estimate	Std. Error	df	t value	lower	upper	Pr(>|t|)
AHCGT	0.097972	0.122417	43.3	0.8003	-0.148855	0.3448	0.4279
Mildly SHCGT	-0.067112	0.16209	43.1	-0.414	-0.393969	0.259745	0.6809
Moderately SHCGT	-0.113285	0.225714	47	-0.5019	-0.567358	0.340788	0.6181
Severely SHCGT	0.038366	0.264668	48.3	0.145	-0.493694	0.570425	0.8853
	Confidence level: 95%
	Degrees of freedom method: Satterthwaite
Pairwise
	Estimate	Std. Error	df	t value	lower	upper	Pr(>|t|)
AHCGT - Mildly SHCGT	0.165084	0.203413	43.4	0.8116	-0.245036	0.575205	0.4215
AHCGT - Moderately SHCGT	0.211257	0.257551	46.6	0.8203	-0.306993	0.729506	0.4162
AHCGT - Severely SHCGT	0.059607	0.291942	47.7	0.2042	-0.527494	0.646707	0.8391
Mildly SHCGT - Moderately SHCGT	0.046173	0.277467	45.5	0.1664	-0.512509	0.604854	0.8686
Mildly SHCGT - Severely SHCGT	-0.105478	0.310176	46.7	-0.3401	-0.729572	0.518617	0.7353
Moderately SHCGT - Severely SHCGT	-0.15165	0.347291	47.4	-0.4367	-0.850141	0.546841	0.6643
	Confidence level: 95%
	Degrees of freedom method: Satterthwaite
Overall R2
0.0302494
SHANNON DIVERSITY
Type III Analysis of Variance Table with Satterthwaite's method
	Sum sq	Mean sq	NumDF	DenDF	F value	Pr(>F)
HCG	2.7628	0.92093	3	49.991	0.9608	0.4186
PMA	1.5393	1.53927	1	199.992	1.6059	0.2065
Least Squares Means table
Individual
	Estimate	Std. Error	df	t value	lower	upper	Pr(>|t|)
AHCGT	0.095534	0.101108	42.4	0.9449	-0.108446	0.299515	0.3501
Mildly SHCGT	-0.099295	0.133655	41.4	-0.7429	-0.36914	0.17055	0.4617
Moderately SHCGT	-0.205523	0.190409	56.9	-1.0794	-0.586818	0.175771	0.285
Severely SHCGT	0.121356	0.223704	57	0.5425	-0.326598	0.56931	0.5896
	Confidence level: 95%
	Degrees of freedom method: Satterthwaite
Pairwise
	Estimate	Std. Error	df	t value	lower	upper	Pr(>|t|)
AHCGT - Mildly SHCGT	0.194829	0.16792	41.9	1.1602	-0.144061	0.533719	0.2525
AHCGT - Moderately SHCGT	0.301058	0.216535	53.9	1.3903	-0.133078	0.735193	0.1701
AHCGT - Severely SHCGT	-0.025822	0.245989	54.6	-0.105	-0.518875	0.467231	0.9168
Mildly SHCGT - Moderately SHCGT	0.106228	0.232189	50.9	0.4575	-0.359938	0.572395	0.6493
Mildly SHCGT - Severely SHCGT	-0.220651	0.260351	52.1	-0.8475	-0.743067	0.301765	0.4006
Moderately SHCGT - Severely SHCGT	-0.326879	0.292986	56.4	-1.1157	-0.913719	0.25996	0.2693
	Confidence level: 95%
	Degrees of freedom method: Satterthwaite
Overall R2
0.0184617
