# Supplementary material for: Bacteroidota and Lachnospiraceae integration into the gut microbiome at key time points in early life are linked to infant neurodevelopment
Source: Gut Microbes. 2021 Nov 28;13(1):1997560. doi: 10.1080/19490976.2021.1997560 (PMC8632288; doi:10.1080/19490976.2021.1997560)
Supplement: Supplemental Material [file KGMI_A_1997560_SM6479.zip › Supplementary information/Table S10.xlsx]

## Sheet: Sheet1
FIRMICUTES - complete dataset, 2 gr., 24-30 weeks PMA
Type III Analysis of Variance Table with Satterthwaite's method
	Sum Sq	Mean Sq	NumDF	DenDF	F value	Pr(>F)	total # of tests	FP	BH	# of tests ≤ BH threshold	adj. FP
HCG	120.35	120.35	1	34.582	7.4997	0.009685	33	<1%	0.726777	1	<1%
Least Squares Means table
Individual
	Estimate	Std. Error	df	t value	lower	upper	P(>|t|)
AHCGT	4.87033	0.8884	36.3	5.4821	3.06905	6.67161	3.346e-06
SHCGT	8.11257	0.78257	32.5	10.3666	6.51957	9.70558	7.674e-12
	Confidence level: 95%
	Degrees of freedom method: Satterthwaite
Pairwise
	Estimate	Std. Error	df	t value	lower	upper	Pr(>|t|)
AHCGT - SHCGT	-3.24225	1.18392	34.6	-2.7386	-5.64677	-0.83772	0.009685
	Confidence level: 95%
	Degrees of freedom method: Satterthwaite
Overall R2
0.103563
ACTINOBACTERIOTA - complete dataset, all gr., 24-30 weeks PMA
Type III Analysis of Variance Table with Satterthwaite's method
	Sum Sq	Mean Sq	NumDF	DenDF	F value	Pr(>F)	total # of tests	FP	BH	# of tests ≤ BH threshold	adj. FP
HCG	188.91	62.969	3	19.989	4.2954	0.01711	33	≥1%	0.564507	1	<1%
Least Squares Means table
Individual
	Estimate	Std. Error	df	t value	lower	upper	P(>|t|)
AHCGT	3.1339	0.72663	25.7	4.3129	1.63948	4.62832	0.0002101
Mildly SHCGT	6.03413	0.83486	26	7.2277	4.31793	7.75032	1.133e-07
Moderately SHCGT	1.63783	1.24717	16.8	1.3132	-0.99552	4.27118	0.206728
Severely SHCGT	6.22033	1.55163	17.4	4.0089	2.95243	9.48823	0.000873
	Confidence level: 95%
	Degrees of freedom method: Satterthwaite
Pairwise
	Estimate	Std. Error	df	t value	lower	upper	upper	Pr(>|t|)
AHCGT - Mildly SHCGT	-2.90023	1.10679	25.9	-2.6204	-5.17588	-0.62458	-0.62458	0.014507
AHCGT - Moderately SHCGT	1.49607	1.4434	18.6	1.0365	-1.52916	4.52129	4.52129	0.313248
AHCGT - Severely SHCGT	-3.08643	1.71334	18.6	-1.8014	-6.67781	0.50494	0.50494	0.087878
Mildly SHCGT - Moderately SHCGT	4.3963	1.50081	19.1	2.9293	1.25626	7.53633	7.53633	0.008571
Mildly SHCGT - Severely SHCGT	-0.1862	1.76197	18.9	-0.1057	-3.87479	3.50238	3.50238	0.916948
Moderately SHCGT - Severely SHCGT	-4.5825	1.99072	17.2	-2.3019	-8.77933	-0.38567	-0.38567	0.034117
	Confidence level: 95%
	Degrees of freedom method: Satterthwaite
Overall R2
0.149117
MYCOBACTERIACEAE - complete dataset, all gr., 24-30 weeks PMA
Type III Analysis of Variance Table with Satterthwaite's method
	Sum Sq	Mean Sq	NumDF	DenDF	F value	Pr(>F)	total # of tests	FP	BH	# of tests ≤ BH threshold	adj. FP
HCG	216.18	72.059	3	32.574	7.0439	0.0008854	213	<1%	0.188598	1	<1%
Least Squares Means table
Individual
	Estimate	Std. Error	df	t value	lower	upper	P(>|t|)
AHCGT	0.60469	0.5544	41.1	1.0907	-0.5149	1.72427	0.281764
Mildly SHCGT	2.52758	0.63689	40.5	3.9686	1.24082	3.81434	0.0002886
Moderately SHCGT	0.67423	0.9316	26.9	0.7237	-1.23763	2.58609	0.475482
Severely SHCGT	6.10867	1.16308	29.7	5.2522	3.7322	8.48513	1.18e-05
	Confidence level: 95%
	Degrees of freedom method: Satterthwaite
Pairwise
	Estimate	Std. Error	df	t value	lower	upper	Pr(>|t|)
AHCGT - Mildly SHCGT	-1.9229	0.844391	40.7	-2.2773	-3.62854	-0.217252	0.0280941
AHCGT - Moderately SHCGT	-0.069539	1.08409	29.9	-0.0641	-2.28381	2.14474	0.949282
AHCGT - Severely SHCGT	-5.50398	1.28845	31.4	-4.2718	-8.13029	-2.87767	0.0001668
Mildly SHCGT - Moderately SHCGT	1.85336	1.1285	30.5	1.6423	-0.449799	4.15651	0.1108
Mildly SHCGT - Severely SHCGT	-3.58108	1.32604	31.8	-2.7006	-6.2828	-0.879364	0.010999
Moderately SHCGT - Severely SHCGT	-5.43444	1.49018	28.5	-3.6468	-8.48435	-2.38452	0.0010521
	Confidence level: 95%
	Degrees of freedom method: Satterthwaite
Overall R2
0.203847
CORYNEBACTERIUM - complete dataset, all gr., 24-30 weeks PMA
Type III Analysis of Variance Table with Satterthwaite's method
	Sum Sq	Mean Sq	NumDF	DenDF	F value	Pr(>F)	total # of tests	FP	BH	# of tests ≤ BH threshold	adj. FP
HCG	197.79	65.929	3	33.397	6.4868	0.001401	355	<1%	0.497401	1	<1%
Least Squares Means table
Individual
	Estimate	Std. Error	df	t value	lower	upper	P(>|t|)
AHCGT	0.78578	0.55901	41.8	1.4057	-0.3425	1.91406	0.167214
Mildly SHCGT	2.54342	0.64224	41.3	3.9602	1.24671	3.84013	0.000289
Moderately SHCGT	0.99838	0.94214	27.8	1.0597	-0.93211	2.92886	0.298404
Severely SHCGT	6.22993	1.17543	30.3	5.3001	3.83045	8.62941	9.677e-06
	Confidence level: 95%
	Degrees of freedom method: Satterthwaite
Pairwise
	Estimate	Std. Error	df	t value	lower	upper	Pr(>|t|)
AHCGT - Mildly SHCGT	-1.75765	0.851448	41.5	-2.0643	-3.4765	-0.038791	0.0452708
AHCGT - Moderately SHCGT	-0.212601	1.0955	30.8	-0.1941	-2.44745	2.02225	0.847397
AHCGT - Severely SHCGT	-5.44415	1.30159	32.1	-4.1827	-8.09501	-2.79329	0.0002079
Mildly SHCGT - Moderately SHCGT	1.54505	1.14022	31.4	1.355	-0.779215	3.86931	0.18507
Mildly SHCGT - Severely SHCGT	-3.6865	1.33944	32.5	-2.7523	-6.41321	-0.959799	0.0096032
Moderately SHCGT - Severely SHCGT	-5.23155	1.50641	29.3	-3.4729	-8.3111	-2.152	0.0016212
	Confidence level: 95%
	Degrees of freedom method: Satterthwaite
Overall R2
0.193466
BACTEROIDOTA - complete dataset, 2 gr., 31-36 weeks PMA
Type III Analysis of Variance Table with Satterthwaite's method
	Sum Sq	Mean Sq	NumDF	DenDF	F value	Pr(>F)	total # of tests	FP	BH	# of tests ≤ BH threshold	adj. FP
HCG	204.24	204.24	1	46.583	12.732	0.0008456	31	<1%	0.0262149	1	<1%
Least Squares Means table
Individual
	Estimate	Std. Error	df	t value	lower	upper	P(>|t|)
AHCGT	3.66183	0.5665	40.7	6.4639	2.5175	4.80616	9.771e-08
SHCGT	0.72931	0.59539	52.8	1.2249	-0.46498	1.9236	0.226
	Confidence level: 95%
	Degrees of freedom method: Satterthwaite
Pairwise
	Estimate	Std. Error	df	t value	lower	upper	Pr(>|t|)
AHCGT - SHCGT	2.93252	0.82184	46.6	3.5683	1.27881	4.58623	0.0008456
	Confidence level: 95%
	Degrees of freedom method: Satterthwaite
Overall R2
0.105628
BACTEROIDACEAE - complete dataset, 2 gr., 31-36 weeks PMA
Type III Analysis of Variance Table with Satterthwaite's method
	Sum Sq	Mean Sq	NumDF	DenDF	F value	Pr(>F)	total # of tests	FP	BH	# of tests ≤ BH threshold	adj. FP
HCG	156.82	156.82	1	52.474	10.772	0.001836	178	<1%	0.163439	2	<1%
Least Squares Means table
Individual
	Estimate	Std. Error	df	t value	lower	upper	P(>|t|)
AHCGT	3.85412	0.51916	45.6	7.4238	2.80886	4.89938	2.23e-09
SHCGT	1.37531	0.54853	59.7	2.5073	0.27798	2.47263	0.01491
	Confidence level: 95%
	Degrees of freedom method: Satterthwaite
Pairwise
	Estimate	Std. Error	df	t value	lower	upper	Pr(>|t|)
AHCGT - SHCGT	2.47881	0.75525	52.5	3.2821	0.96361	3.99401	0.001836
	Confidence level: 95%
	Degrees of freedom method: Satterthwaite
Overall R2
0.087247
BACTEROIDES_B - complete dataset, 2 gr., 31-36 weeks PMA
Type III Analysis of Variance Table with Satterthwaite's method
	Sum Sq	Mean Sq	NumDF	DenDF	F value	Pr(>F)	total # of tests	FP	BH	# of tests ≤ BH threshold	adj. FP
HCG	49.906	49.906	1	57.065	7.149	0.009765	358	<1%	0.473296	50	≥1%
Least Squares Means table
Individual
	Estimate	Std. Error	df	t value	lower	upper	P(>|t|)
AHCGT	2.54892	0.46282	53.3	5.5074	1.62074	3.4771	1.072e-06
SHCGT	0.77349	0.47615	60.9	1.6245	-0.17866	1.72564	0.1094
	Confidence level: 95%
	Degrees of freedom method: Satterthwaite
Pairwise
	Estimate	Std. Error	df	t value	lower	upper	Pr(>|t|)
AHCGT - SHCGT	1.77543	0.66402	57.1	2.6738	0.44578	3.10507	0.009765
	Confidence level: 95%
	Degrees of freedom method: Satterthwaite
Overall R2
0.0761372
LACHNOSPIRACEAE - complete dataset, 2 gr., 31-36 weeks PMA
Type III Analysis of Variance Table with Satterthwaite's method
	Sum Sq	Mean Sq	NumDF	DenDF	F value	Pr(>F)	total # of tests	FP	BH	# of tests ≤ BH threshold	adj. FP
HCG	136.41	136.41	1	36.724	9.2376	0.004352	178	<1%	0.193675	4	<1%
Least Squares Means table
Individual
	Estimate	Std. Error	df	t value	lower	upper	P(>|t|)
AHCGT	4.63449	0.66453	33.6	6.9741	3.28345	5.98553	5.112e-08
SHCGT	1.73525	0.68434	40	2.5356	0.35213	3.11837	0.01524
	Confidence level: 95%
	Degrees of freedom method: Satterthwaite
Pairwise
	Estimate	Std. Error	df	t value	lower	upper	Pr(>|t|)
AHCGT - SHCGT	2.89924	0.9539	36.7	3.0393	0.96596	4.83252	0.004352
	Confidence level: 95%
	Degrees of freedom method: Satterthwaite
Overall R2
0.0952305
Fisher's Exact Test for Count Data (2x2)
	n	count	percent
AHCGT	25	20	80
SHCGT	25	10	40
	odds ratio	ci.lo	ci.hi	p	total # of tests	FP	BH	# of tests ≤ BH threshold	adj. FP
SHCGT-AHCGT	0.173461	0.0375977	0.681953	0.008579	178	<1%	0.661263	6	≥1%
RUMINOCOCCACEAE - complete dataset, all gr., 31-36 weeks PMA
Fisher's Exact Test for Count Data
p	total # of tests	FP	BH	# of tests ≤ BH threshold	adj. FP
0.006701	178	<1%	0.596364	2	≥1%
Fisher's Exact Test for Count Data (2x2)
	n	count	percent
AHCGT	25	14	56
Mildly SHCGT	14	2	14.3
Moderately SHCGT	6	0	0
Severely SHCGT	5	3	60
	odds ratio	ci.lo	ci.hi	p
Mildly SHCGT-AHCGT	0.138019	0.0125091	0.817921	0.01727
Moderately SHCGT-AHCGT	0	0	0.859232	0.02089
Severely SHCGT-AHCGT	1.17219	0.112554	16.3594	1
Moderately SHCGT-Mildly HCGT	0	0	12.836	1
Severely HCGT-Mildly HCGT	7.68541	0.53764	159.008	0.08437
Severely HCGT-Moderately HCGT	Inf	0.60844	Inf	0.06061
FAECALIBACTERIUM PRAUSNITZII - complete dataset, 2 gr., 31-36 weeks PMA
Fisher's Exact Test for Count Data (2x2)
	n	count	percent
AHCGT	25	12	48
SHCGT	25	2	8
	odds ratio	ci.lo	ci.hi	p	total # of tests	FP	BH	# of tests ≤ BH threshold	adj. FP
SHCGT-AHCGT	0.0989411	0.00935944	0.54572	0.003614	840	<1%	1	840	≥1%
MEGASPHAERACEAE - complete dataset, 2 gr., full time course
Fisher's Exact Test for Count Data (2x2)
	n	count	percent
AHCGT	28	7	25
SHCGT	30	0	0
	odds ratio	ci.lo	ci.hi	p	total # of tests	FP	BH	# of tests ≤ BH threshold	adj. FP
SHCGT-AHCGT	0	0	0.557839	0.003938	244	<1%	0.956922	1	<1%
NEGATIVICOCCACEAE - complete dataset, 2 gr., full time course
Fisher's Exact Test for Count Data (2x2)
	n	count	percent
AHCGT	28	6	21.4
SHCGT	30	0	0
	odds ratio	ci.lo	ci.hi	p	total # of tests	FP	BH	# of tests ≤ BH threshold	adj. FP
SHCGT-AHCGT	0	0	0.708586	0.009308	244	<1%	1	244	≥1%
GLYCOGEN SYNTHASE [EC:2.4.1.11] - complete dataset, 2 gr., full time course
Type III Analysis of Variance Table with Satterthwaite's method
	Sum Sq	Mean Sq	NumDF	DenDF	F value	Pr(>F)	total # of tests	FP	BH	# of tests ≤ BH threshold	adj. FP
HCG	10.0298	10.0298	1	56.057	13.3563	0.0005688	8213	<1%	0.217797	31	<1%
PMA	5.0735	5.0735	1	231.008	6.7562	0.0099439	8213	<1%	0.0653543	1250	<1%
Least Squares Means table
Individual
	Estimate	Std. Error	df	t value	lower	upper	P(>|t|)
AHCGT	0.240962	0.112625	54	2.1395	0.015162	0.466761	0.036932
SHCGT	-0.333478	0.10879	56.9	-3.0653	-0.551331	-0.115625	0.003322
	Confidence level: 95%
	Degrees of freedom method: Satterthwaite
Pairwise
	Estimate	Std. Error	df	t value	lower	upper	Pr(>|t|)
AHCGT - SHCGT	0.57444	0.15718	56.1	3.6546	0.25957	0.8893	0.0005688
	Confidence level: 95%
	Degrees of freedom method: Satterthwaite
Overall R2
0.0956927
GLYCOGEN SYNTHASE [EC:2.4.1.11] - complete dataset, 2 gr., 31-36 weeks PMA
Type III Analysis of Variance Table with Satterthwaite's method
	Sum Sq	Mean Sq	NumDF	DenDF	F value	Pr(>F)	total # of tests	FP	BH	# of tests ≤ BH threshold	adj. FP
HCG	747.66	747.66	1	40.301	19.835	6.547e-05	8060	<1%	0.163097	6	<1%
Least Squares Means table
Individual
	Estimate	Std. Error	df	t value	lower	upper	P(>|t|)
AHCGT	-4.90408	0.7864	33.4	-6.2361	-6.50327	-3.3049	4.574e-07
SHCGT	-10.0245	0.83872	47.9	-11.9522	-11.711	-8.33812	5.506e-16
	Confidence level: 95%
	Degrees of freedom method: Satterthwaite
Pairwise
	Estimate	Std. Error	df	t value	lower	upper	Pr(>|t|)
AHCGT - SHCGT	5.1205	1.1497	40.3	4.4536	2.7973	7.4436	6.547e-05
	Confidence level: 95%
	Degrees of freedom method: Satterthwaite
Overall R2
0.140753
Fisher's Exact Test for Count Data (2x2)
	n	count	percent
AHCGT	25	18	72
SHCGT	25	7	28
	odds ratio	ci.lo	ci.hi	p	total # of tests	FP	BH	# of tests ≤ BH threshold	adj. FP
SHCGT-AHCGT	0.157983	0.0365009	0.601847	0.004199	8060	<1%	0.934765	66	<1%
GLUCAN 1,4-α-GLUCOSIDASE [EC:3.2.1.3] - complete dataset, 2 gr., full time course
Type III Analysis of Variance Table with Satterthwaite's method
	Sum Sq	Mean Sq	NumDF	DenDF	F value	Pr(>F)	total # of tests	FP	BH	# of tests ≤ BH threshold	adj. FP
HCG	8.342	8.342	1	54.001	11.4258	0.001352	8213	<1%	0.240798	48	<1%
PMA	7.1282	7.1282	1	233.52	9.7632	0.002006	8213	<1%	0.0226598	727	<1%
Least Squares Means table
Individual
	Estimate	Std. Error	df	t value	lower	upper	P(>|t|)
AHCGT	0.251043	0.116382	52.3	2.1571	0.017535	0.484551	0.03562
SHCGT	-0.297527	0.11229	54.6	-2.6496	-0.522595	-0.072459	0.01052
	Confidence level: 95%
	Degrees of freedom method: Satterthwaite
Pairwise
	Estimate	Std. Error	df	t value	lower	upper	Pr(>|t|)
AHCGT - SHCGT	0.54857	0.16229	54	3.3802	0.2232	0.87394	0.001352
	Confidence level: 95%
	Degrees of freedom method: Satterthwaite
Overall R2
0.0974256
GLUCAN 1,4-α-GLUCOSIDASE [EC:3.2.1.3] - complete dataset, 2 gr., 31-36 weeks PMA
Type III Analysis of Variance Table with Satterthwaite's method
	Sum Sq	Mean Sq	NumDF	DenDF	F value	Pr(>F)	total # of tests	FP	BH	# of tests ≤ BH threshold	adj. FP
HCG	627.16	627.16	1	39.531	15.969	0.0002727	8060	<1%	0.221448	10	<1%
Least Squares Means table
Individual
	Estimate	Std. Error	df	t value	lower	upper	P(>|t|)
AHCGT	-2.918	0.94511	35	-3.0875	-4.83672	-0.99928	0.003937
SHCGT	-8.37515	0.98572	44.4	-8.4965	-10.3612	-6.38909	7.326e-11
	Confidence level: 95%
	Degrees of freedom method: Satterthwaite
Pairwise
	Estimate	Std. Error	df	t value	lower	upper	Pr(>|t|)
AHCGT - SHCGT	5.4572	1.3656	39.5	3.9961	2.6961	8.2182	0.0002727
	Confidence level: 95%
	Degrees of freedom method: Satterthwaite
Overall R2
0.13711
GLYCOGEN PHOSPHORYLASE/SYNTHASE [EC:2.4.1.1 2.4.1.11] - complete dataset, 2 gr., full time course
Type III Analysis of Variance Table with Satterthwaite's method
	Sum Sq	Mean Sq	NumDF	DenDF	F value	Pr(>F)	total # of tests	FP	BH	# of tests ≤ BH threshold	adj. FP
HCG	11.0466	11.0466	1	57.77	14.436	0.0003509	8213	<1%	0.217797	31	<1%
PMA	6.4849	6.4849	1	228.56	8.4746	0.0039577	8213	<1%	0.0359557	904	<1%
Least Squares Means table
Individual
	Estimate	Std. Error	df	t value	lower	upper	P(>|t|)
AHCGT	0.250015	0.109391	55.4	2.2855	0.030828	0.469202	0.02613
SHCGT	-0.33049	0.105783	58.9	-3.1242	-0.54217	-0.11881	0.002766
	Confidence level: 95%
	Degrees of freedom method: Satterthwaite
Pairwise
	Estimate	Std. Error	df	t value	lower	upper	Pr(>|t|)
AHCGT - SHCGT	0.58051	0.15279	57.8	3.7995	0.27465	0.88636	0.0003509
	Confidence level: 95%
	Degrees of freedom method: Satterthwaite
Overall R2
0.102379
GLYCOGEN PHOSPHORYLASE/SYNTHASE [EC:2.4.1.1 2.4.1.11] - complete dataset, 2 gr., 31-36 weeks PMA
Type III Analysis of Variance Table with Satterthwaite's method
	Sum Sq	Mean Sq	NumDF	DenDF	F value	Pr(>F)	total # of tests	FP	BH	# of tests ≤ BH threshold	adj. FP
HCG	752.73	752.73	1	41.881	17.956	0.0001214	8060	<1%	0.163097	6	<1%
Least Squares Means table
Individual
	Estimate	Std. Error	df	t value	lower	upper	P(>|t|)
AHCGT	-4.7605	0.83286	34.9	-5.7159	-6.45146	-3.06955	1.846e-06
SHCGT	-9.91824	0.88763	49.6	-11.1738	-11.7015	-8.13499	3.791e-15
	Confidence level: 95%
	Degrees of freedom method: Satterthwaite
Pairwise
	Estimate	Std. Error	df	t value	lower	upper	Pr(>|t|)
AHCGT - SHCGT	5.1577	1.2172	41.9	4.2374	2.7011	7.6143	0.0001214
	Confidence level: 95%
	Degrees of freedom method: Satterthwaite
Overall R2
0.129723
Fisher's Exact Test for Count Data (2x2)
	n	count	percent
AHCGT	25	18	72
SHCGT	25	7	28
	odds ratio	ci.lo	ci.hi	p	total # of tests	FP	BH	# of tests ≤ BH threshold	adj. FP
SHCGT-AHCGT	0.157983	0.0365009	0.601847	0.004199	8060	<1%	0.934765	66	<1%
α-AMYLASE [EC:3.2.1.1] - complete dataset, 2 gr., full time course
Type III Analysis of Variance Table with Satterthwaite's method
	Sum Sq	Mean Sq	NumDF	DenDF	F value	Pr(>F)	total # of tests	FP	BH	# of tests ≤ BH threshold	adj. FP
HCG	5.4265	5.4265	1	53.783	7.3937	0.008793	8213	<1%	0.374196	193	<1%
PMA	5.082	5.082	1	234.694	6.9243	0.009067	8213	<1%	0.0620029	1201	<1%
Least Squares Means table
Individual
	Estimate	Std. Error	df	t value	lower	upper	P(>|t|)
AHCGT	0.178922	0.119735	52.2	1.4943	-0.061323	0.419167	0.14111
SHCGT	-0.274896	0.115463	54.3	-2.3808	-0.506356	-0.043437	0.02081
	Confidence level: 95%
	Degrees of freedom method: Satterthwaite
Pairwise
	Estimate	Std. Error	df	t value	lower	upper	Pr(>|t|)
AHCGT - SHCGT	0.45382	0.1669	53.8	2.7191	0.11918	0.78846	0.008793
	Confidence level: 95%
	Degrees of freedom method: Satterthwaite
Overall R2
0.0682941
α-AMYLASE [EC:3.2.1.1] - complete dataset, 2 gr., 31-36 weeks PMA
Type III Analysis of Variance Table with Satterthwaite's method
	Sum Sq	Mean Sq	NumDF	DenDF	F value	Pr(>F)	total # of tests	FP	BH	# of tests ≤ BH threshold	adj. FP
HCG	332.95	332.95	1	34.093	9.0549	0.004901	8060	<1%	0.412557	99	<1%
Least Squares Means table
Individual
	Estimate	Std. Error	df	t value	lower	upper	P(>|t|)
AHCGT	-4.2086	0.97821	30.6	-4.3024	-6.20473	-2.21248	0.00016
SHCGT	-8.44681	1.01332	37.8	-8.3358	-10.4985	-6.39517	4.29e-10
	Confidence level: 95%
	Degrees of freedom method: Satterthwaite
Pairwise
	Estimate	Std. Error	df	t value	lower	upper	Pr(>|t|)
AHCGT - SHCGT	4.2382	1.4084	34.1	3.0091	1.3762	7.1002	0.004901
	Confidence level: 95%
	Degrees of freedom method: Satterthwaite
Overall R2
0.0880502
Fisher's Exact Test for Count Data (2x2)
	n	count	percent
AHCGT	25	20	80
SHCGT	25	10	40
	odds ratio	ci.lo	ci.hi	p	total # of tests	FP	BH	# of tests ≤ BH threshold	adj. FP
SHCGT-AHCGT	0.173461	0.0375977	0.681953	0.008579	8060	<1%	0.934765	66	<1%
HEXOKINASE [EC:2.7.1.1] - complete dataset, 2 gr., full time course
Type III Analysis of Variance Table with Satterthwaite's method
	Sum Sq	Mean Sq	NumDF	DenDF	F value	Pr(>F)	total # of tests	FP	BH	# of tests ≤ BH threshold	adj. FP
HCG	7.5717	7.5717	1	43.908	9.6624	0.003296	8213	<1%	0.247799	111	<1%
PMA	3.1002	3.1002	1	232.078	3.9562	0.047874	8213	≥1%	0.165834	2371	≥1%
Least Squares Means table
Individual
	Estimate	Std. Error	df	t value	lower	upper	P(>|t|)
AHCGT	0.255262	0.119809	42.4	2.1306	0.013544	0.49698	0.03897
SHCGT	-0.264115	0.115613	44.5	-2.2845	-0.497048	-0.031182	0.02717
	Confidence level: 95%
	Degrees of freedom method: Satterthwaite
Pairwise
	Estimate	Std. Error	df	t value	lower	upper	Pr(>|t|)
AHCGT - SHCGT	0.51938	0.16709	43.9	3.1084	0.18262	0.85614	0.003296
	Confidence level: 95%
	Degrees of freedom method: Satterthwaite
Overall R2
0.071187
HEXOKINASE [EC:2.7.1.1] - complete dataset, 2 gr., 31-36 weeks PMA
Type III Analysis of Variance Table with Satterthwaite's method
	Sum Sq	Mean Sq	NumDF	DenDF	F value	Pr(>F)	total # of tests	FP	BH	# of tests ≤ BH threshold	adj. FP
HCG	375.79	375.79	1	21.675	12.724	0.001753	8060	<1%	0.412557	99	<1%
Least Squares Means table
Individual
	Estimate	Std. Error	df	t value	lower	upper	P(>|t|)
AHCGT	-7.61662	0.63923	16.4	-11.915	-8.96886	-6.26438	1.678e-09
SHCGT	-10.9791	0.69278	28.2	-15.848	-12.3977	-9.56047	1.412e-15
	Confidence level: 95%
	Degrees of freedom method: Satterthwaite
Pairwise
	Estimate	Std. Error	df	t value	lower	upper	Pr(>|t|)
AHCGT - SHCGT	3.36247	0.94263	21.7	3.5671	1.40587	5.31907	0.001753
	Confidence level: 95%
	Degrees of freedom method: Satterthwaite
Overall R2
0.0863603
Fisher's Exact Test for Count Data (2x2)
	n	count	percent
AHCGT	25	14	56
SHCGT	25	4	16
	odds ratio	ci.lo	ci.hi	p	total # of tests	FP	BH	# of tests ≤ BH threshold	adj. FP
SHCGT-AHCGT	0.156065	0.0299058	0.65184	0.00715	8060	<1%	0.934765	66	<1%
FUCOKINASE [EC:2.7.1.52] - complete dataset, 2 gr., full time course
Type III Analysis of Variance Table with Satterthwaite's method
	Sum Sq	Mean Sq	NumDF	DenDF	F value	Pr(>F)	total # of tests	FP	BH	# of tests ≤ BH threshold	adj. FP
HCG	8.18	8.18	1	57.662	11.2954	0.001384	8213	<1%	0.240798	48	<1%
PMA	6.6779	6.6779	1	233.483	9.2212	0.002664	8213	<1%	0.0276808	791	<1%
Least Squares Means table
Individual
	Estimate	Std. Error	df	t value	lower	upper	P(>|t|)
AHCGT	0.221184	0.115141	55.8	1.921	-0.0094894	0.451857	0.059848
SHCGT	-0.318495	0.11111	58.3	-2.8665	-0.540877	-0.0961136	0.005764
	Confidence level: 95%
	Degrees of freedom method: Satterthwaite
Pairwise
	Estimate	Std. Error	df	t value	lower	upper	Pr(>|t|)
AHCGT - SHCGT	0.53968	0.16058	57.7	3.3609	0.21821	0.86115	0.001384
	Confidence level: 95%
	Degrees of freedom method: Satterthwaite
Overall R2
0.0947615
FUCOKINASE [EC:2.7.1.52] - complete dataset, 2 gr., 31-36 weeks PMA
Type III Analysis of Variance Table with Satterthwaite's method
	Sum Sq	Mean Sq	NumDF	DenDF	F value	Pr(>F)	total # of tests	FP	BH	# of tests ≤ BH threshold	adj. FP
HCG	474.62	474.62	1	41.456	14.356	0.0004823	8060	<1%	0.3534	11	<1%
Least Squares Means table
Individual
	Estimate	Std. Error	df	t value	lower	upper	P(>|t|)
AHCGT	-5.62009	0.82755	36.2	-6.7913	-7.29811	-3.94206	6.011e-08
SHCGT	-10.1636	0.86784	47.1	-11.7114	-11.9093	-8.41781	1.479e-15
	Confidence level: 95%
	Degrees of freedom method: Satterthwaite
Pairwise
	Estimate	Std. Error	df	t value	lower	upper	Pr(>|t|)
AHCGT - SHCGT	4.5435	1.1992	41.5	3.7889	2.1225	6.9644	0.0004823
	Confidence level: 95%
	Degrees of freedom method: Satterthwaite
Overall R2
0.119542
Fisher's Exact Test for Count Data (2x2)
	n	count	percent
AHCGT	25	18	72
SHCGT	25	6	24
	odds ratio	ci.lo	ci.hi	p	total # of tests	FP	BH	# of tests ≤ BH threshold	adj. FP
SHCGT-AHCGT	0.12912	0.0283478	0.50624	0.001567	8060	<1%	0.934765	66	<1%
N-ACYLGLUCOSAMINE 2-EPIMERASE [EC:5.1.3.8] - complete dataset, 2 gr., full time course
Type III Analysis of Variance Table with Satterthwaite's method
	Sum Sq	Mean Sq	NumDF	DenDF	F value	Pr(>F)	total # of tests	FP	BH	# of tests ≤ BH threshold	adj. FP
HCG	6.5277	6.5277	1	52.575	8.8118	0.004499	8213	<1%	0.285045	131	<1%
PMA	5.3014	5.3014	1	233.722	7.1563	0.007998	8213	<1%	0.057672	1139	<1%
Least Squares Means table
Individual
	Estimate	Std. Error	df	t value	lower	upper	P(>|t|)
AHCGT	0.199264	0.11797	50.9	1.6891	-0.037581	0.436108	0.09732
SHCGT	-0.28901	0.113806	53.2	-2.5395	-0.51726	-0.06076	0.01406
	Confidence level: 95%
	Degrees of freedom method: Satterthwaite
Pairwise
	Estimate	Std. Error	df	t value	lower	upper	Pr(>|t|)
AHCGT - SHCGT	0.48827	0.16449	52.6	2.9685	0.15829	0.81826	0.004499
	Confidence level: 95%
	Degrees of freedom method: Satterthwaite
Overall R2
0.0760887
N-ACYLGLUCOSAMINE 2-EPIMERASE [EC:5.1.3.8] - complete dataset, 2 gr., 31-36 weeks PMA
Type III Analysis of Variance Table with Satterthwaite's method
	Sum Sq	Mean Sq	NumDF	DenDF	F value	Pr(>F)	total # of tests	FP	BH	# of tests ≤ BH threshold	adj. FP
HCG	364.02	364.02	1	33.897	9.9217	0.003403	8060	<1%	0.412557	99	<1%
Least Squares Means table
Individual
	Estimate	Std. Error	df	t value	lower	upper	P(>|t|)
AHCGT	-3.938	0.9877	30.5	-3.987	-5.9538	-1.9223	0.0003868
SHCGT	-8.4152	1.0221	37.5	-8.2328	-10.4853	-6.3451	6.214e-10
	Confidence level: 95%
	Degrees of freedom method: Satterthwaite
Pairwise
	Estimate	Std. Error	df	t value	lower	upper	Pr(>|t|)
GroupGood HG - GroupHGF	4.4772	1.4214	33.9	3.1499	1.5883	7.3661	0.003403
	Confidence level: 95%
	Degrees of freedom method: Satterthwaite
Overall R2
0.0965928
Fisher's Exact Test for Count Data (2x2)
	n	count	percent
AHCGT	25	20	80
SHCGT	25	10	40
	odds ratio	ci.lo	ci.hi	p	total # of tests	FP	BH	# of tests ≤ BH threshold	adj. FP
SHCGT-AHCGT	0.173461	0.0375977	0.681953	0.008579	8060	<1%	0.934765	66	<1%
N-ACETYL-α-D-MURAMATE 1-PHOSPHATE URIDYLYLTRANSFERASE [EC:2.7.7.99] - complete dataset, 2 gr., full time course
Type III Analysis of Variance Table with Satterthwaite's method
	Sum Sq	Mean Sq	NumDF	DenDF	F value	Pr(>F)	total # of tests	FP	BH	# of tests ≤ BH threshold	adj. FP
HCG	7.3229	7.3229	1	57.878	8.3687	0.005372	8213	<1%	0.312893	141	<1%
PMA	0.0609	0.0609	1	219.136	0.0696	0.792156	8213	≥1%	0.867927	7496	≥1%
Least Squares Means table
Individual
	Estimate	Std. Error	df	t value	lower	upper	P(>|t|)
AHCGT	0.221662	0.105358	54.7	2.1039	0.0104934	0.432831	0.04
SHCGT	-0.205149	0.102286	59.8	-2.0056	-0.409769	-0.00052809	0.04943
	Confidence level: 95%
	Degrees of freedom method: Satterthwaite
Pairwise
	Estimate	Std. Error	df	t value	lower	upper	Pr(>|t|)
AHCGT - SHCGT	0.42681	0.14754	57.9	2.8929	0.13147	0.72216	0.005372
	Confidence level: 95%
	Degrees of freedom method: Satterthwaite
Overall R2
0.0447996
N-ACETYL-α-D-MURAMATE 1-PHOSPHATE URIDYLYLTRANSFERASE [EC:2.7.7.99] - complete dataset, 2 gr., 31-36 weeks PMA
Type III Analysis of Variance Table with Satterthwaite's method
	Sum Sq	Mean Sq	NumDF	DenDF	F value	Pr(>F)	total # of tests	FP	BH	# of tests ≤ BH threshold	adj. FP
HCG	122.6	122.6	1	34.517	10.853	0.002286	8060	<1%	0.412557	99	<1%
Least Squares Means table
Individual
	Estimate	Std. Error	df	t value	lower	upper	P(>|t|)
AHCGT	3.54336	0.5672	31.4	6.2471	2.38709	4.69963	5.79e-07
SHCGT	0.85843	0.58525	37.9	1.4668	-0.32648	2.04335	0.1507
	Confidence level: 95%
	Degrees of freedom method: Satterthwaite
Pairwise
	Estimate	Std. Error	df	t value	lower	upper	Pr(>|t|)
AHCGT - SHCGT	2.68493	0.81501	34.5	3.2943	1.02954	4.34031	0.002286
	Confidence level: 95%
	Degrees of freedom method: Satterthwaite
Overall R2
0.107843
MANNOSE-1-PHOSPHATE GUANYLYLTRANSFERASE [EC:2.7.7.13] - complete dataset, 2 gr., full time course
Type III Analysis of Variance Table with Satterthwaite's method
	Sum Sq	Mean Sq	NumDF	DenDF	F value	Pr(>F)	total # of tests	FP	BH	# of tests ≤ BH threshold	adj. FP
HCG	4.8396	4.8396	1	61.358	7.1679	0.009509	8213	<1%	0.379101	206	<1%
PMA	0.158	0.158	1	236.916	0.234	0.629025	8213	≥1%	0.736344	7016	≥1%
Least Squares Means table
Individual
	Estimate	Std. Error	df	t value	lower	upper	P(>|t|)
AHCGT	0.198493	0.12571	60.1	1.579	-0.05296	0.449946	0.1196
SHCGT	-0.270089	0.121047	61.6	-2.2313	-0.512091	-0.028087	0.02931
	Confidence level: 95%
	Degrees of freedom method: Satterthwaite
Pairwise
	Estimate	Std. Error	df	t value	lower	upper	Pr(>|t|)
AHCGT - SHCGT	0.46858	0.17502	61.4	2.6773	0.11865	0.81852	0.009509
	Confidence level: 95%
	Degrees of freedom method: Satterthwaite
Overall R2
0.05956
MANNOSE-1-PHOSPHATE GUANYLYLTRANSFERASE [EC:2.7.7.13] - complete dataset, 2 gr., 31-36 weeks PMA
Type III Analysis of Variance Table with Satterthwaite's method
	Sum Sq	Mean Sq	NumDF	DenDF	F value	Pr(>F)	total # of tests	FP	BH	# of tests ≤ BH threshold	adj. FP
HCG	12.42	12.42	1	41.951	5.2421	0.02714	8060	≥1%	0.56287	500	≥1%
Least Squares Means table
Individual
	Estimate	Std. Error	df	t value	lower	upper	P(>|t|)
AHCGT	7.47119	0.28755	39.2	25.982	6.88965	8.05274	<2.2E-16
SHCGT	6.52875	0.29453	44.8	22.167	5.93547	7.12203	<2.2E-16
	Confidence level: 95%
	Degrees of freedom method: Satterthwaite
Pairwise
	Estimate	Std. Error	df	t value	lower	upper	Pr(>|t|)
AHCGT - SHCGT	0.94244	0.41163	42	2.2896	0.11172	1.77317	0.02714
	Confidence level: 95%
	Degrees of freedom method: Satterthwaite
Overall R2
0.0600604
BACTEROIDOTA - limited morbidity subset, 2 gr., full time course
Type III Analysis of Variance Table with Satterthwaite's method
	Sum Sq	Mean Sq	NumDF	DenDF	F value	Pr(>F)	total # of tests	FP	BH	# of tests ≤ BH threshold	adj. FP
HCG	5.2318	5.2318	1	44.021	7.7619	0.007843	35	<1%	0.274495	1	<1%
PMA	2.5834	2.5834	1	175.661	3.8327	0.051847	35	≥1%	0.151222	12	≥1%
Least Squares Means table
Individual
	Estimate	Std. Error	df	t value	lower	upper	P(>|t|)
AHCGT	0.201562	0.131872	41.7	1.5285	-0.064615	0.467738	0.13394
SHCGT	-0.331965	0.13848	45.8	-2.3972	-0.610737	-0.053194	0.02065
	Confidence level: 95%
	Degrees of freedom method: Satterthwaite
Pairwise
	Estimate	Std. Error	df	t	value	lower	upper	Pr(>|t|)
AHCGT - SHCGT	0.53353	0.1915	44		2.786	0.14759	0.91947	0.007843	**
	Confidence level: 95%
	Degrees of freedom method: Satterthwaite
Overall R2
0.0855373
LACHNOSPIRACEAE - limited morbidity subset, 2 gr., full time course
Type III Analysis of Variance Table with Satterthwaite's method
	Sum Sq	Mean Sq	NumDF	DenDF	F value	Pr(>F)	total # of tests	FP	BH	# of tests ≤ BH threshold	adj. FP
HCG	7.9886	7.9886	1	29.154	9.4268	0.004595	222	<1%	0.861195	2	<1%
PMA	4.6008	4.6008	1	136.423	5.4291	0.021271	222	≥1%	0.162832	29	≥1%
Least Squares Means table
Individual
	Estimate	Std. Error	df	t value	lower	upper	P(>|t|)
AHCGT	0.242765	0.113924	25.3	2.1309	0.0082876	0.477243	0.04298
SHCGT	-0.270957	0.122052	32.7	-2.22	-0.519355	-0.0225582	0.03346
	Confidence level: 95%
	Degrees of freedom method: Satterthwaite
Pairwise
	Estimate	Std. Error	df	t value	lower	upper	Pr(>|t|)
AHCGT - SHCGT	0.51372	0.16732	29.2	3.0703	0.17159	0.85585	0.004595
	Confidence level: 95%
	Degrees of freedom method: Satterthwaite
Overall R2
0.0848028
ACTINOBACTERIOTA - limited morbidity subset, 2 gr. (AHCGT to Mildly SHCGT versus Moderately to Severely SHCGT), full time course
Type III Analysis of Variance Table with Satterthwaite's method
	Sum Sq	Mean Sq	NumDF	DenDF	F value	Pr(>F)	total # of tests	FP	BH	# of tests ≤ BH threshold	adj. FP
HCG	4.7819	4.7819	1	37.649	7.7368	0.008406	35	<1%	0.294197	1	<1%
PMA	0.1625	0.1625	1	179.995	0.2629	0.608755	35	≥1%	0.844427	27	≥1%
Least Squares Means table
Individual
	Estimate	Std. Error	df	t value	lower	upper	P(>|t|)
AHCGT	0.17661	0.121816	37.8	1.4498	-0.070045	0.423265	0.15537
SHCGT	-0.606236	0.253713	37.6	-2.3895	-1.12002	-0.092456	0.02199
	Confidence level: 95%
	Degrees of freedom method: Satterthwaite
Pairwise
	Estimate	Std. Error	df	t value	lower	upper	Pr(>|t|)
AHCGT/Mildly SHCGT - Moderately/Severely SHCGT	0.77604	0.27973	37.6	2.7742	0.20957	1.34251	0.008565
	Confidence level: 95%
	Degrees of freedom method: Satterthwaite
Overall R2
0.0856672
GLYCOGEN SYNTHASE [EC:2.4.1.11] - Limited morbidity subset, 2 gr., full time course
Type III Analysis of Variance Table with Satterthwaite's method
	Sum Sq	Mean Sq	NumDF	DenDF	F value	Pr(>F)	total # of tests	FP	BH	# of tests ≤ BH threshold	adj. FP
HCG	9.6725	9.6725	1	40.988	13.8058	0.0006058	8119	<1%	0.588237	13	<1%
PMA	2.7672	2.7672	1	169.802	3.9497	0.0484864	8119	≥1%	0.297777	1322	≥1%
Least Squares Means table
Individual
	Estimate	Std. Error	df	t value	lower	upper	P(>|t|)
AHCGT	0.251591	0.124735	38.2	2.017	-0.0008784	0.504061	0.050763
SHCGT	-0.423011	0.131521	43.3	-3.2163	-0.688192	-0.15783	0.002458
	Confidence level: 95%
	Degrees of freedom method: Satterthwaite
Pairwise
	Estimate	Std. Error	df	t value	lower	upper	Pr(>|t|)
AHCGT - SHCGT	0.6746	0.18156	41	3.7156	0.30793	1.04127	0.0006058
	Confidence level: 95%
	Degrees of freedom method: Satterthwaite
Overall R2
0.124506
GLYCOGEN SYNTHASE [EC:2.4.1.11] - Limited morbidity subset, 2 gr., 31-36 weeks PMA
Type III Analysis of Variance Table with Satterthwaite's method
	Sum Sq	Mean Sq	NumDF	DenDF	F value	Pr(>F)	total # of tests	FP	BH	# of tests ≤ BH threshold	adj. FP
HCG	613.85	613.85	1	31.033	15.896	0.0003782	8039	<1%	0.82875	6	<1%
Least Squares Means table
Individual
	Estimate	Std. Error	df	t value	lower	upper	P(>|t|)
AHCGT	-4.6682	0.90757	26.1	-5.1436	-6.53339	-2.80301	2.277e-05
SHCGT	-10.1937	1.04738	35.6	-9.7326	-12.3188	-8.06865	1.447e-11
	Confidence level: 95%
	Degrees of freedom method: Satterthwaite
Pairwise
	Estimate	Std. Error	df	t	value	lower	upper	Pr(>|t|)
GroupGood HG - GroupHGF	5.5255	1.3859	31		3.987	2.6991	8.352	0.0003782
	Confidence level: 95%
	Degrees of freedom method: Satterthwaite
Overall R2
0.148424
GLUCAN 1,4-α-GLUCOSIDASE [EC:3.2.1.3] - Limited morbidity subset, 2 gr., full time course
Type III Analysis of Variance Table with Satterthwaite's method
	Sum Sq	Mean Sq	NumDF	DenDF	F value	Pr(>F)	total # of tests	FP	BH	# of tests ≤ BH threshold	adj. FP
HCG	7.5787	7.5787	1	41.949	11.1744	0.001753	8119	<1%	0.605357	24	<1%
PMA	3.2888	3.2888	1	175.023	4.8491	0.028967	8119	≥1%	0.212754	1106	≥1%
Least Squares Means table
Individual
	Estimate	Std. Error	df	t value	lower	upper	P(>|t|)
AHCGT	0.256147	0.131458	39.7	1.9485	-0.0096016	0.521896	0.058446
SHCGT	-0.382105	0.138086	43.8	-2.7672	-0.660444	-0.103767	0.008255
	Confidence level: 95%
	Degrees of freedom method: Satterthwaite
Pairwise
	Estimate	Std. Error	df	t value	lower	upper	Pr(>|t|)
AHCGT - SHCGT	0.63825	0.19093	41.9	3.3428	0.25292	1.02359	0.001753
	Confidence level: 95%
	Degrees of freedom method: Satterthwaite
Overall R2
0.115658
GLUCAN 1,4-α-GLUCOSIDASE [EC:3.2.1.3] - Limited morbidity subset, 2 gr., 31-36 weeks PMA
Type III Analysis of Variance Table with Satterthwaite's method
	Sum Sq	Mean Sq	NumDF	DenDF	F value	Pr(>F)	total # of tests	FP	BH	# of tests ≤ BH threshold	adj. FP
HCG	553.23	553.23	1	32.972	14.445	0.0005908	8039	<1%	0.82875	6	<1%
Least Squares Means table
Individual
	Estimate	Std. Error	df	t value	lower	upper	P(>|t|)
AHCGT	-2.56562	1.07222	29.9	-2.3928	-4.75556	-0.37568	0.0232
SHCGT	-8.72351	1.21466	35.6	-7.1818	-11.1879	-6.25913	2.018e-08
	Confidence level: 95%
	Degrees of freedom method: Satterthwaite
Pairwise
	Estimate	Std. Error	df	t value	lower	upper	Pr(>|t|)
AHCGT - SHCGT	6.1579	1.6202	33	3.8007	2.8615	9.4543	0.0005908
	Confidence level: 95%
	Degrees of freedom method: Satterthwaite
Overall R2
0.159725
Fisher's Exact Test for Count Data (2x2)
	n	count	percent
AHCGT	22	18	81.8
SHCGT	18	7	38.9
	odds ratio	ci.lo	ci.hi	p	total # of tests	FP	BH	# of tests ≤ BH threshold	adj. FP
SHCGT-AHCGT	0.149681	0.0253464	0.715324	0.008588	8039	<1%	1	8039	≥1%
GLYCOGEN PHOSPHORYLASE/SYNTHASE [EC:2.4.1.1 2.4.1.11] - Limited morbidity subset, 2 gr., full time course
Type III Analysis of Variance Table with Satterthwaite's method
	Sum Sq	Mean Sq	NumDF	DenDF	F value	Pr(>F)	total # of tests	FP	BH	# of tests ≤ BH threshold	adj. FP
HCG	8.8568	8.8568	1	43.212	12.1618	0.001134	8119	<1%	0.605357	24	<1%
PMA	2.7428	2.7428	1	167.321	3.7663	0.053975	8119	≥1%	0.318024	1380	≥1%
Least Squares Means table
Individual
	Estimate	Std. Error	df	t value	lower	upper	P(>|t|)
AHCGT	0.233712	0.122695	40	1.9048	-0.014273	0.481698	0.06402
SHCGT	-0.389932	0.129676	46	-3.007	-0.650961	-0.128903	0.004267
	Confidence level: 95%
	Degrees of freedom method: Satterthwaite
Pairwise
	Estimate	Std. Error	df	t value	lower	upper	Pr(>|t|)
AHCGT - SHCGT	0.62364	0.17883	43.2	3.4874	0.26305	0.98424	0.001134
	Confidence level: 95%
	Degrees of freedom method: Satterthwaite
Overall R2
0.108761
GLYCOGEN PHOSPHORYLASE/SYNTHASE [EC:2.4.1.1 2.4.1.11] - Limited morbidity subset, 2 gr., 31-36 weeks PMA
Type III Analysis of Variance Table with Satterthwaite's method
	Sum Sq	Mean Sq	NumDF	DenDF	F value	Pr(>F)	total # of tests	FP	BH	# of tests ≤ BH threshold	adj. FP
HCG	622.89	622.89	1	32.27	14.386	0.0006185	8039	<1%	0.82875	6	<1%
Least Squares Means table
Individual
	Estimate	Std. Error	df	t value	lower	upper	P(>|t|)
AHCGT	-4.51833	0.96068	27.2	-4.7033	-6.4888	-2.54785	6.652e-05
SHCGT	-10.0826	1.10873	36.9	-9.0938	-12.3293	-7.83587	5.853e-11
	Confidence level: 95%
	Degrees of freedom method: Satterthwaite
Pairwise
	Estimate	Std. Error	df	t value	lower	upper	Pr(>|t|)
AHCGT - SHCGT	5.5642	1.467	32.3	3.7928	2.577	8.5515	0.0006185
	Confidence level: 95%
	Degrees of freedom method: Satterthwaite
Overall R2
0.136195
α-AMYLASE [EC:3.2.1.1] - Limited morbidity subset, 2 gr., full time course
Type III Analysis of Variance Table with Satterthwaite's method
	Sum Sq	Mean Sq	NumDF	DenDF	F value	Pr(>F)	total # of tests	FP	BH	# of tests ≤ BH threshold	adj. FP
HCG	7.7006	7.7006	1	40.767	11.3093	0.001687	8119	<1%	0.605357	24	<1%
PMA	2.3393	2.3393	1	174.068	3.4356	0.065498	8119	≥1%	0.349839	1522	≥1%
Least Squares Means table
Individual
	Estimate	Std. Error	df	t value	lower	upper	P(>|t|)
AHCGT	0.236197	0.13013	38.5	1.8151	-0.027133	0.499527	0.077314
SHCGT	-0.399632	0.136774	42.6	-2.9218	-0.675533	-0.123731	0.005546
	Confidence level: 95%
	Degrees of freedom method: Satterthwaite
Pairwise
	Estimate	Std. Error	df	t value	lower	upper	Pr(>|t|)
AHCGT - SHCGT	0.63583	0.18907	40.8	3.3629	0.25393	1.01773	0.001687
	Confidence level: 95%
	Degrees of freedom method: Satterthwaite
Overall R2
0.110453
α-AMYLASE [EC:3.2.1.1] - Limited morbidity subset, 2 gr., 31-36 weeks PMA
Type III Analysis of Variance Table with Satterthwaite's method
	Sum Sq	Mean Sq	NumDF	DenDF	F value	Pr(>F)	total # of tests	FP	BH	# of tests ≤ BH threshold	adj. FP
HCG	463.34	463.34	1	28.689	12.245	0.001543	8039	<1%	0.839938	2378	≥1%
Least Squares Means table
Individual
	Estimate	Std. Error	df	t value	lower	upper	P(>|t|)
AHCGT	-3.8041	1.0127	25.4	-3.7563	-5.888	-1.7202	0.0009034
SHCGT	-9.1727	1.1525	31.6	-7.9592	-11.5214	-6.824	4.824e-09
	Confidence level: 95%
	Degrees of freedom method: Satterthwaite
Pairwise
	Estimate	Std. Error	df	t value	lower	upper	Pr(>|t|)
AHCGT - SHCGT	5.3686	1.5342	28.7	3.4993	2.2293	8.5078	0.001543
	Confidence level: 95%
	Degrees of freedom method: Satterthwaite
Overall R2
0.132717
Fisher's Exact Test for Count Data (2x2)
	n	count	percent
AHCGT	22	18	81.8
SHCGT	18	7	38.9
	odds ratio	ci.lo	ci.hi	p	total # of tests	FP	BH	# of tests ≤ BH threshold	adj. FP
SHCGT-AHCGT	0.149681	0.0253464	0.715324	0.008588	8039	<1%	1	8039	≥1%
HEXOKINASE [EC:2.7.1.1] - Limited morbidity subset, 2 gr., full time course
Type III Analysis of Variance Table with Satterthwaite's method
	Sum Sq	Mean Sq	NumDF	DenDF	F value	Pr(>F)	total # of tests	FP	BH	# of tests ≤ BH threshold	adj. FP
HCG	7.6656	7.6656	1	33.46	10.652	0.002537	8119	<1%	0.690719	32	<1%
PMA	1.4601	1.4601	1	174.48	2.029	0.156109	8119	≥1%	0.536802	2363	≥1%
Least Squares Means table
Individual
	Estimate	Std. Error	df	t value	lower	upper	P(>|t|)
AHCGT	0.29201	0.137328	31.6	2.1264	0.01216	0.57186	0.04137
SHCGT	-0.358726	0.144157	34.9	-2.4884	-0.651409	-0.066044	0.01775
	Confidence level: 95%
	Degrees of freedom method: Satterthwaite
Pairwise
	Estimate	Std. Error	df	t value	lower	upper	Pr(>|t|)
AHCGT - SHCGT	0.65074	0.19938	33.5	3.2637	0.2453	1.05617	0.002537
	Confidence level: 95%
	Degrees of freedom method: Satterthwaite
Overall R2
0.102988
HEXOKINASE [EC:2.7.1.1] - Limited morbidity subset, 2 gr., 31-36 weeks PMA
Type III Analysis of Variance Table with Satterthwaite's method
	Sum Sq	Mean Sq	NumDF	DenDF	F value	Pr(>F)	total # of tests	FP	BH	# of tests ≤ BH threshold	adj. FP
HCG	284.61	284.61	1	19.084	9.7749	0.005536	8039	<1%	0.839938	2378	≥1%
Least Squares Means table
Individual
	Estimate	Std. Error	df	t value	lower	upper	P(>|t|)
AHCGT	-7.40379	0.78967	15.7	-9.3758	-9.0804	-5.72718	7.853e-08
SHCGT	-11.1733	0.91106	22.3	-12.264	-13.0611	-9.28546	2.135e-11
	Confidence level: 95%
	Degrees of freedom method: Satterthwaite
Pairwise
	Estimate	Std. Error	df	t value	lower	upper	Pr(>|t|)
AHCGT - SHCGT	3.7695	1.2057	19.1	3.1265	1.2467	6.2922	0.005536
	Confidence level: 95%
	Degrees of freedom method: Satterthwaite
Overall R2
0.0970052
FUCOKINASE [EC:2.7.1.52] - Limited morbidity subset, 2 gr., full time course
Type III Analysis of Variance Table with Satterthwaite's method
	Sum Sq	Mean Sq	NumDF	DenDF	F value	Pr(>F)	total # of tests	FP	BH	# of tests ≤ BH threshold	adj. FP
HCG	7.7091	7.7091	1	42.106	11.6104	0.001454	8119	<1%	0.605357	24	<1%
PMA	3.9981	3.9981	1	174.456	6.0214	0.015116	8119	≥1%	0.146273	839	≥1%
Least Squares Means table
Individual
	Estimate	Std. Error	df	t value	lower	upper	P(>|t|)
AHCGT	0.233329	0.128813	39.8	1.8114	-0.027059	0.493717	0.07764
SHCGT	-0.404346	0.135373	44	-2.9869	-0.677175	-0.131517	0.004594
	Confidence level: 95%
	Degrees of freedom method: Satterthwaite
Pairwise
	Estimate	Std. Error	df	t value	lower	upper	Pr(>|t|)
AHCGT - SHCGT	0.63767	0.18714	42.1	3.4074	0.26003	1.01532	0.001454
	Confidence level: 95%
	Degrees of freedom method: Satterthwaite
Overall R2
0.122354
FUCOKINASE [EC:2.7.1.52] - Limited morbidity subset, 2 gr., 31-36 weeks PMA
Type III Analysis of Variance Table with Satterthwaite's method
	Sum Sq	Mean Sq	NumDF	DenDF	F value	Pr(>F)	total # of tests	FP	BH	# of tests ≤ BH threshold	adj. FP
HCG	394.07	394.07	1	32.679	11.898	0.001569	8039	<1%	0.839938	2378	≥1%
Least Squares Means table
Individual
	Estimate	Std. Error	df	t value	lower	upper	P(>|t|)
AHCGT	-5.3876	0.9624	29.3	-5.598	-7.355	-3.4201	4.653e-06
SHCGT	-10.4124	1.0936	35.6	-9.5212	-12.6311	-8.1937	2.511e-11
	Confidence level: 95%
	Degrees of freedom method: Satterthwaite
Pairwise
	Estimate	Std. Error	df	t value	lower	upper	Pr(>|t|)
AHCGT - SHCGT	5.0248	1.4568	32.7	3.4493	2.0599	7.9898	0.001569
	Confidence level: 95%
	Degrees of freedom method: Satterthwaite
Overall R2
0.131263
Fisher's Exact Test for Count Data (2x2)
	n	count	percent
AHCGT	22	16	72.7
SHCGT	18	4	22.2
	odds ratio	ci.lo	ci.hi	p	total # of tests	FP	BH	# of tests ≤ BH threshold	adj. FP
SHCGT-AHCGT	0.114629	0.0189624	0.549302	0.003641	8039	<1%	0.845472	33	<1%
N-ACYLGLUCOSAMINE 2-EPIMERASE [EC:5.1.3.8] - Limited morbidity subset, 2 gr., full time course
Type III Analysis of Variance Table with Satterthwaite's method
	Sum Sq	Mean Sq	NumDF	DenDF	F value	Pr(>F)	total # of tests	FP	BH	# of tests ≤ BH threshold	adj. FP
HCG	7.6407	7.6407	1	40.284	11.277	0.001724	8119	<1%	0.605357	24	<1%
PMA	2.7528	2.7528	1	174.42	4.063	0.045369	8119	≥1%	0.284218	1296	≥1%
Least Squares Means table
Individual
	Estimate	Std. Error	df	t value	lower	upper	P(>|t|)
AHCGT	0.238562	0.130683	38.1	1.8255	-0.025979	0.503104	0.075781
SHCGT	-0.398935	0.137309	42.1	-2.9054	-0.67602	-0.121849	0.005825
	Confidence level: 95%
	Degrees of freedom method: Satterthwaite
Pairwise
	Estimate	Std. Error	df	t value	lower	upper	Pr(>|t|)
AHCGT - SHCGT	0.6375	0.18984	40.3	3.3581	0.25391	1.02109	0.001724
	Confidence level: 95%
	Degrees of freedom method: Satterthwaite
Overall R2
0.113079
N-ACYLGLUCOSAMINE 2-EPIMERASE [EC:5.1.3.8] - Limited morbidity subset, 2 gr., 31-36 weeks PMA
Type III Analysis of Variance Table with Satterthwaite's method
	Sum Sq	Mean Sq	NumDF	DenDF	F value	Pr(>F)	total # of tests	FP	BH	# of tests ≤ BH threshold	adj. FP
HCG	464.77	464.77	1	28.581	12.314	0.001509	8039	<1%	0.839938	2378	≥1%
Least Squares Means table
Individual
	Estimate	Std. Error	df	t value	lower	upper	P(>|t|)
AHCGT	-3.7079	1.0266	25.5	-3.6119	-5.8201	-1.5957	0.001303
SHCGT	-9.161	1.1666	31.3	-7.8526	-11.5393	-6.7826	6.801e-09
	Confidence level: 95%
	Degrees of freedom method: Satterthwaite
Pairwise
	Estimate	Std. Error	df	t value	lower	upper	Pr(>|t|)
AHCGT - SHCGT	5.4531	1.554	28.6	3.5091	2.2728	8.6334	0.001509
	Confidence level: 95%
	Degrees of freedom method: Satterthwaite
Overall R2
0.135141
Fisher's Exact Test for Count Data (2x2)
	n	count	percent
AHCGT	22	18	81.8
SHCGT	18	7	38.9
	odds ratio	ci.lo	ci.hi	p	total # of tests	FP	BH	# of tests ≤ BH threshold	adj. FP
SHCGT-AHCGT	0.149681	0.0253464	0.715324	0.008588	8039	<1%	1	8039	≥1%
FIRMICUTES - complete dataset, all gr., full time course (FOR PLOTTING)
Type III Analysis of Variance Table with Satterthwaite's method
	Sum Sq	Mean Sq	NumDF	DenDF	F value	Pr(>F)
HCG	4.9897	1.6632	3	52.025	2.8235	0.04766
PMA	11.8044	11.8044	1	233.144	20.0391	1.187e-05
Least Squares Means table
Individual
	Estimate	Std. Error	df	t value	lower	upper	Pr(>|t|)
AHCGT	-0.272147	0.137268	51.6	-1.9826	-0.547641	0.0033459	0.05274
Mildly SHCGT	0.292662	0.181739	51.8	1.6103	-0.072058	0.657383	0.1134
Moderately SHCGT	0.349868	0.252055	51.3	1.3881	-0.156089	0.855825	0.17112
Severely SHCGT	0.0814474	0.294276	52.9	0.2768	-0.508826	0.67172	0.78303
	Confidence level: 95%
	Degrees of freedom method: Satterthwaite
Pairwise
	Estimate	Std. Error	df	t value	lower
AHCGT - Mildly SHCGT	-0.56481	0.227963	51.9	-2.4776	-1.02227
AHCGT - Moderately SHCGT	-0.622016	0.287559	51.7	-2.1631	-1.19913
AHCGT - Severely SHCGT	-0.353595	0.324902	52.8	-1.0883	-1.00532
Mildly SHCGT - Moderately SHCGT	-0.057205	0.310411	51.3	-0.1843	-0.680293
Mildly SHCGT - Severely SHCGT	0.211215	0.345758	52.5	0.6109	-0.48244
Moderately SHCGT - Severely SHCGT	0.268421	0.387131	52	0.6934	-0.508415
	Confidence level: 95%
	Degrees of freedom method: Satterthwaite
Overall R2
0.120014
ACTINOBACTERIOTA - complete dataset, all gr., full time course (FOR PLOTTING)
Type III Analysis of Variance Table with Satterthwaite's method
	Sum Sq	Mean Sq	NumDF	DenDF	F value	Pr(>F)
HCG	8.1342	2.71141	3	45.805	4.0065	0.01294
PMA	0.4218	0.42175	1	234.999	0.6232	0.43066
Least Squares Means table
Individual
	Estimate	Std. Error	df	t value	lower	upper	Pr(>|t|)
AHCGT	-0.0668868	0.130798	44.8	-0.5114	-0.330364	0.19659	0.6116
Mildly SHCGT	0.342427	0.173198	44.9	1.9771	-0.0064421	0.691296	0.0542
Moderately SHCGT	-0.635248	0.240234	45.6	-2.6443	-1.11893	-0.151566	0.01119
Severely SHCGT	0.253621	0.28099	47.1	0.9026	-0.311626	0.818868	0.37133
	Confidence level: 95%
	Degrees of freedom method: Satterthwaite
Pairwise
	Estimate	Std. Error	df	t value	lower	upper	Pr(>|t|)
AHCGT - Mildly SHCGT	-0.409314	0.217279	45	-1.8838	-0.84694	0.028312	0.066063
AHCGT - Moderately SHCGT	0.568362	0.274168	45.8	2.073	0.01641	1.12031	0.043828
AHCGT - Severely SHCGT	-0.320508	0.310177	46.9	-1.0333	-0.944555	0.303539	0.306765
Mildly SHCGT - Moderately SHCGT	0.977675	0.295792	45.2	3.3053	0.381991	1.57336	0.001864
Mildly SHCGT - Severely SHCGT	0.088806	0.329942	46.4	0.2692	-0.575184	0.752796	0.789003
Moderately SHCGT - Severely SHCGT	-0.888869	0.369275	46.2	-2.4071	-1.63208	-0.145656	0.020131
	Confidence level: 95%
	Degrees of freedom method: Satterthwaite
Overall R2
0.0935591
BACTEROIDOTA - complete dataset, all gr., full time course (FOR PLOTTING)
Type III Analysis of Variance Table with Satterthwaite's method
	Sum Sq	Mean Sq	NumDF	DenDF	F value	Pr(>F)
HCG	6.8539	2.2846	3	55	3.2817	0.027518
PMA	5.4658	5.4658	1	233.62	7.8512	0.005505
Least Squares Means table
Individual
	Estimate	Std. Error	df	t value	lower	upper	Pr(>|t|)
AHCGT	0.220232	0.120999	53	1.8201	-0.022461	0.462924	0.07439
Mildly SHCGT	-0.343051	0.160226	53	-2.141	-0.664427	-0.021674	0.03689
Moderately SHCGT	-0.319512	0.222549	55.4	-1.4357	-0.765428	0.126404	0.15671
Severely SHCGT	-0.141176	0.260668	57.1	-0.5416	-0.663135	0.380783	0.5902
	Confidence level: 95%
	Degrees of freedom method: Satterthwaite
Pairwise
	Estimate	Std. Error	df	t value	lower	upper	Pr(>|t|)
AHCGT - Mildly SHCGT	0.563282	0.201036	53.2	2.8019	0.160085	0.966479	0.007071
AHCGT - Moderately SHCGT	0.539744	0.253994	55.3	2.125	0.030796	1.04869	0.038065
AHCGT - Severely SHCGT	0.361408	0.287655	56.6	1.2564	-0.2147	0.937516	0.214134
Mildly SHCGT - Moderately SHCGT	-0.023539	0.273849	54.4	-0.086	-0.572477	0.5254	0.931818
Mildly SHCGT - Severely SHCGT	-0.201874	0.30582	55.8	-0.6601	-0.814551	0.410802	0.511899
Moderately SHCGT - Severely SHCGT	-0.178336	0.342285	56.1	-0.521	-0.863995	0.507323	0.604408
	Confidence level: 95%
	Degrees of freedom method: Satterthwaite
Overall R2
0.0882129
LACHNOSPIRACEAE - complete dataset, all gr., full time course (FOR PLOTTING)
Type III Analysis of Variance Table with Satterthwaite's method
	Sum Sq	Mean Sq	NumDF	DenDF	F value	Pr(>F)
HCG	12.158	4.0527	3	39.338	4.8134	0.005988
PMA	5.9226	5.9226	1	208.117	7.0343	0.008612
Least Squares Means table
Individual
	Estimate	Std. Error	df	t value	lower	upper	Pr(>|t|)
AHCGT	0.24008	0.10539	35.1	2.2782	0.02617	0.454	0.02891
Mildly SHCGT	-0.33189	0.13945	34.6	-2.38	-0.6151	-0.04868	0.02296
Moderately SHCGT	-0.32789	0.19613	42.5	-1.6718	-0.72356	0.06778	0.10191
Severely SHCGT	0.21704	0.23034	43.2	0.9423	-0.24743	0.6815	0.35131
	Confidence level: 95%
	Degrees of freedom method: Satterthwaite
Pairwise
	Estimate	Std. Error	df	t value	lower	upper	Pr(>|t|)
AHCGT - Mildly SHCGT	0.571974	0.175097	35	3.2666	0.216495	0.927454	0.002442
AHCGT - Moderately SHCGT	0.567974	0.223495	41.2	2.5413	0.116676	1.01927	0.014904
AHCGT - Severely SHCGT	0.0230473	0.253711	41.9	0.0908	-0.488982	0.535076	0.928052
Mildly SHCGT - Moderately SHCGT	-0.0040004	0.240234	39.5	-0.0167	-0.489736	0.481735	0.986798
Mildly SHCGT - Severely SHCGT	-0.548927	0.269053	40.5	-2.0402	-1.09249	-0.0053587	0.047886
Moderately SHCGT - Severely SHCGT	-0.544926	0.301874	42.5	-1.8051	-1.15393	0.0640752	0.078143
	Confidence level: 95%
	Degrees of freedom method: Satterthwaite
Overall R2
0.0933446
