# Supplementary material for: Bacteroidota and Lachnospiraceae integration into the gut microbiome at key time points in early life are linked to infant neurodevelopment
Source: Gut Microbes. 2021 Nov 28;13(1):1997560. doi: 10.1080/19490976.2021.1997560 (PMC8632288; doi:10.1080/19490976.2021.1997560)
Supplement: Supplemental Material [file KGMI_A_1997560_SM6479.zip › Supplementary information/Table S11.xlsx]

## Sheet: Sheet1
RANDOM FOREST CLASSIFIER - 24-30 weeks PMA
# of trees:	500
# of variables tried at each split:	12
OOB estimation of error rate:	0.225
Confusion matrix:
	AHCGT	SHCGT	Class error
AHCGT	12	6	0.333
SHCGT	3	19	0.136
Features	MeanDecreaseGini	p value	FDR	# of permutations yielding higher importance than observed	# of permutations yielding lower importance than observed	# of permutations
Alistipes onderdonkii	1.76509	0.021978	0.37296	22	979	1001
Marinifilaceae	1.85243	0.028971	0.37296	29	972	1001
Actinobacteriota; presence	0.348577	0.031968	0.37296	32	969	1001
Veillonella dispar	1.73045	0.0709291	0.376845	71	930	1001
Delivery mode	0.304392	0.0779221	0.376845	78	923	1001
Peptoniphilaceae; presence	0.235235	0.0849151	0.376845	85	916	1001
unclassified Coprococcus sp.; presence	0.15324	0.0869131	0.376845	87	914	1001
unclassified Pseudomonas sp.; presence	0.211265	0.0889111	0.376845	89	912	1001
Alistipes putredinis	1.21834	0.0969031	0.376845	97	904	1001
unclassified OLB5 sp.; presence	0.0822293	0.161838	0.566434	162	839	1001
Terrisporobacter	1.09699	0.193806	0.611888	194	807	1001
unclassified Klebsiella sp.; presence	1.11312	0.20979	0.611888	210	791	1001
EGA at birth	0.486034	0.230769	0.621302	231	770	1001
unclassified Azohydromonas sp.; presence	0.0882087	0.262737	0.629371	263	738	1001
unclassified Haemophilus sp; presence	0.866822	0.274725	0.629371	275	726	1001
Total days of all antibiotics	0.672357	0.287712	0.629371	288	713	1001
Percentage of human milk	0.753575	0.315684	0.649938	316	685	1001
Akkermansia; presence	0.08545	0.42957	0.835276	430	571	1001
Firmicutes	0.774772	0.523477	0.875791	524	477	1001
Finegoldia magna	0.704308	0.525475	0.875791	526	475	1001
Bilophila; presence	0.0457296	0.525475	0.875791	526	475	1001
OLB17	0.609978	0.605395	0.963128	606	395	1001
unclassified UBA1191 sp.	0.582503	0.657343	1	658	343	1001
Ignavibacteriaceae	0.57968	0.707293	1	708	293	1001
Vibrionaceae	0.409527	0.902098	1	903	98	1001
GR16-43	0.413208	0.927073	1	928	73	1001
Xanthobacteraceae	0.395162	0.927073	1	928	73	1001
Blautia wexlerae	0.413866	0.944056	1	945	56	1001
Tenacibaculum xiamenense	0.353983	0.961039	1	962	39	1001
Total days of TPN	0.268525	0.976024	1	977	24	1001
Sex	0.0165333	0.985015	1	986	15	1001
Bacteroides_B	0.353612	0.989011	1	990	11	1001
Morbidity	0.0088483	0.994006	1	995	6	1001
Birthweight	0.193672	1	1	1001	0	1001
Birth head circumference	0.154479	1	1	1001	0	1001
RANDOM FOREST CLASSIFIER - 31-36 weeks PMA
# of trees:	500
# of variables tried at each split:	1
OOB estimation of error rate:	0.16
Confusion matrix:
	AHCGT	SHCGT	Class error
AHCGT	21	4	0.16
SHCGT	4	21	0.16
Features	MeanDecreaseGini	p value	FDR	# of permutations yielding higher importance than observed	# of permutations yielding lower importance than observed	# of permutations
Delivery mode	0.591867	0.000999001	0.042957	1	1000	1001
Faecalibacterium; presence	0.387059	0.00499501	0.0715951	5	996	1001
unclassified Halomonas sp.; presence	0.197892	0.00599401	0.0715951	6	995	1001
Nitrospiraceae	0.79196	0.00799201	0.0715951	8	993	1001
Stenotrophomonas; presence	0.361319	0.00899101	0.0715951	9	992	1001
Bacteroides vulgatus	0.784552	0.00999001	0.0715951	10	991	1001
Sphingomonas aquatica	0.755105	0.012987	0.0797774	13	988	1001
Acutalibacteraceae; presence	0.336565	0.016983	0.0892185	17	984	1001
Megasphaeraceae; presence	0.254656	0.018981	0.0892185	19	982	1001
Enterococcaceae	0.760092	0.023976	0.0892185	24	977	1001
Peptostreptococcus anaerobius	0.746219	0.023976	0.0892185	24	977	1001
Lachnospiraceae; presence	0.302404	0.026973	0.0892185	27	974	1001
Gemmiger formicilis; presence	0.277986	0.026973	0.0892185	27	974	1001
Acinetobacter colistiniresistens; presence	0.269799	0.030969	0.0951192	31	970	1001
Negativicoccus succinicivorans; presence	0.185194	0.0599401	0.171828	60	941	1001
Seizures	0.162588	0.0939061	0.252373	94	907	1001
Tannerellaceae; presence	0.23514	0.103896	0.262796	104	897	1001
GR16-43	0.621359	0.17982	0.42957	180	821	1001
Oscillospiraceae; presence	0.162576	0.215784	0.488354	216	785	1001
Total days of metronidazole	0.124344	0.258741	0.556294	259	742	1001
unclassified Bradyrhizobium sp.	0.576392	0.300699	0.615718	301	700	1001
unclassified Rickettsiella sp.	0.569728	0.351648	0.687313	352	649	1001
Vibrio nigripulchritudo	0.552958	0.403596	0.75455	404	597	1001
Total days of erythromycin	0.131477	0.539461	0.966533	540	461	1001
SROP	0.099292	0.586414	0.97532	587	414	1001
Longest consecutive days of clindamycin	0.0424336	0.606394	0.97532	607	394	1001
Campylobacter mucosalis	0.514305	0.63037	0.97532	631	370	1001
Enterobacteriaceae	0.511125	0.65035	0.97532	651	350	1001
EGA at birth	0.397068	0.663337	0.97532	664	337	1001
Total days of TPN	0.274481	0.737263	0.97532	738	263	1001
NEC	0.0486633	0.755245	0.97532	756	245	1001
Total days of antifungals	0.0638718	0.807193	0.97532	808	193	1001
Longest consecutive days of vancomycin	0.120103	0.873127	0.97532	874	127	1001
BPD	0.118011	0.895105	0.97532	896	105	1001
Total amount of formula	0.442219	0.931069	0.97532	932	69	1001
Total days of cephalosporins	0.0718035	0.961039	0.97532	962	39	1001
Total amount of human milk	0.384832	0.972028	0.97532	973	28	1001
Birthweight	0.405936	0.973027	0.97532	974	27	1001
Birth head circumference	0.365885	0.98002	0.97532	981	20	1001
Longest consecutive days of gentamicin	0.178403	0.986014	0.97532	987	14	1001
SBI	0.0666663	0.987013	0.97532	988	13	1001
Sepsis	0.020732	0.994006	0.97532	995	6	1001
Sex	0.0971206	0.997003	0.97532	998	3	1001
Longest consecutive days of penicillins	0.176839	0.998002	0.97532	999	2	1001
