# Supplementary material for: Bacteroidota and Lachnospiraceae integration into the gut microbiome at key time points in early life are linked to infant neurodevelopment
Source: Gut Microbes. 2021 Nov 28;13(1):1997560. doi: 10.1080/19490976.2021.1997560 (PMC8632288; doi:10.1080/19490976.2021.1997560)
Supplement: Supplemental Material [file KGMI_A_1997560_SM6479.zip › Supplementary information/Table S12.xlsx]

## Sheet: Sheet1
ACUTALIBACTERACEAE
Cumulative Link Mixed Model fitted with the adaptive Gauss-Hermite quadrature approximation with 10 quadrature points
Location coefficients:
	Estimate	Std. Error	z value	lower	upper	Pr(>|z|)	cohen's D AHCGT/Mildly SHCGT	cohen's D AHCGT/Moderately SHCGT	cohen's D AHCGT/Severely SHCGT
VD	-4.6143	0.0042	-1101.54	-4.62249	-4.60607	< 2.22e-16	0.859	0.563	0.629
Acutalibacteraceae	-1.7948	0.0042	-428.433	-1.80303	-1.7866	< 2.22e-16
PMA	-0.2021	0.0042	-48.2524	-0.210264	-0.193849	< 2.22e-16
VD:Acutalibacteraceae	-1.6597	0.0042	-396.128	-1.66791	-1.65149	< 2.22e-16
Threshold coefficients:
	Estimate	Std. Error	z value	lower	upper
AHCGT|Mildly SHCGT	0.1862	0.0042	44.443	0.178015	0.194441
Mildly SHCGT|Moderately SHCGT	14.6283	0.0042	3492.66	14.6201	14.6365
Moderately SHCGT|Severely SHCGT	28.6396	0.0042	6834.28	28.6314	28.6478
	log-likelihood: -75.28116
	AIC: 166.5623
	Condition number of Hessian: 1.015869
McFadden's R2:
0.0290716
BACTEROIDACEAE
Cumulative Link Mixed Model fitted with the adaptive Gauss-Hermite quadrature approximation with 10 quadrature points
Location coefficients:
	Estimate	Std. Error	z value	lower	upper	Pr(>|z|)	cohen's D AHCGT/Mildly SHCGT	cohen's D AHCGT/Moderately SHCGT	cohen's D AHCGT/Severely SHCGT
VD	-4.1918	0.0048	-870.369	-4.20128	-4.1824	< 2e-16	1.28	0.576	0.778
Bacteroidaceae	-0.4129	0.0047	-87.4435	-0.422141	-0.403632	< 2e-16
PMA	-0.2338	0.0048	-48.5279	-0.243206	-0.224323	< 2e-16
VD:Bacteroidaceae	-0.2138	0.0047	-45.2762	-0.223041	-0.204532	< 2e-16
Threshold coefficients:
	Estimate	Std. Error	z value	lower	upper
AHCGT|Mildly SHCGT	-0.3682	1.116	-0.3299	-2.55561	1.81921
Mildly SHCGT|Moderately SHCGT	14.0794	0.0048	2924.8	14.07	14.0889
Moderately SHCGT|Severely SHCGT	27.9195	1.5839	17.6272	24.8152	31.0239
	log-likelihood: -75.65924
	AIC: 167.3185
	Condition number of Hessian: 180774.72
McFadden's R2:
0.0241954
LACHNOSPIRACEAE
Cumulative Link Mixed Model fitted with the adaptive Gauss-Hermite quadrature approximation with 10 quadrature points
Location coefficients:
	Estimate	Std. Error	z value	lower	upper	Pr(>|z|)	cohen's D AHCGT/Mildly SHCGT	cohen's D AHCGT/Moderately SHCGT	cohen's D AHCGT/Severely SHCGT
VD	-5.2941	0.013	-408.125	-5.31954	-5.26869	< 2e-16	1.28	0.309	0.478
Lachnospiraceae	-1.5021	0.0134	-111.841	-1.52841	-1.47576	< 2e-16
PMA	-0.1942	0.0129	-14.9968	-0.21955	-0.168796	< 2e-16
VD:Lachnospiraceae	-1.4667	0.0134	-109.206	-1.49301	-1.44036	< 2e-16
Threshold coefficients:
	Estimate	Std. Error	z value	lower	upper
AHCGT|Mildly SHCGT	0.7273	1.0868	0.6692	-1.40287	2.85742
Mildly SHCGT|Moderately SHCGT	15.1011	0.013	1159.52	15.0756	15.1267
Moderately SHCGT|Severely SHCGT	29.1387	0.0131	2216.9	29.1129	29.1644
	log-likelihood: -75.42257
	AIC: 166.8451
	Condition number of Hessian: 8790.632
McFadden's R2:
0.0272477
MYCOBACTERIACEAE
Cumulative Link Mixed Model fitted with the adaptive Gauss-Hermite quadrature approximation with 10 quadrature points
Location coefficients:
	Estimate	Std. Error	z value	lower	upper	Pr(>|z|)	cohen's D AHCGT/Mildly SHCGT	cohen's D AHCGT/Moderately SHCGT	cohen's D AHCGT/Severely SHCGT
VD	-4.5293	0.0051	-886.056	-4.53935	-4.51931	< 2e-16	0.756	0.588	0.634
Mycobacteriaceae	-0.7742	0.004	-191.581	-0.78207	-0.766231	< 2e-16
PMA	-0.1792	0.0049	-36.2093	-0.188922	-0.16952	< 2e-16
VD:Mycobacteriaceae	-0.8169	0.004	-201.971	-0.82479	-0.808936	< 2e-16
Threshold coefficients:
	Estimate	Std. Error	z value	lower	upper
AHCGT|Mildly SHCGT	-0.0537	1.1159	-0.0481	-2.2408	2.13348
Mildly SHCGT|Moderately SHCGT	14.3515	0.0051	2809.78	14.3415	14.3615
Moderately SHCGT|Severely SHCGT	28.2006	NaN	NaN	NaN	NaN
	log-likelihood: -75.69117
	AIC: 167.3823
	Condition number of Hessian: 14.45199
McFadden's R2:
0.0237835
BACTEROIDES_B
Cumulative Link Mixed Model fitted with the adaptive Gauss-Hermite quadrature approximation with 10 quadrature points
Location coefficients:
	Estimate	Std. Error	z value	lower	upper	Pr(>|z|)	cohen's D AHCGT/Mildly SHCGT	cohen's D AHCGT/Moderately SHCGT	cohen's D AHCGT/Severely SHCGT
VD	-4.8619	0.0084	-579.639	-4.87831	-4.84543	< 2e-16	1.06	0.803	1.08
Bacteroides_B	-1.5386	0.0087	-177.411	-1.55558	-1.52158	< 2e-16
PMA	-0.2923	0.0084	-34.8382	-0.308736	-0.275848	< 2e-16
VD:Bacteroides_B	-1.3672	0.0087	-157.657	-1.38423	-1.35024	< 2e-16
Threshold coefficients:
	Estimate	Std. Error	z value	lower	upper
AHCGT|Mildly SHCGT	0.2917	1.0767	0.2709	-1.81856	2.40195
Mildly SHCGT|Moderately SHCGT	14.6673	0.0084	1751.34	14.6509	14.6838
Moderately SHCGT|Severely SHCGT	28.7247	0.0084	3421.39	28.7083	28.7412
	log-likelihood: -75.4812
	AIC: 166.9624
	Condition number of Hessian: 20512.67
McFadden's R2:
0.0264916
COPROBACILLUS
Cumulative Link Mixed Model fitted with the adaptive Gauss-Hermite quadrature approximation with 10 quadrature points
Location coefficients:
	Estimate	Std. Error	z value	lower	upper	Pr(>|z|)	cohen's D AHCGT/Mildly SHCGT	cohen's D AHCGT/Moderately SHCGT	cohen's D AHCGT/Severely SHCGT
VD	-4.3462	0.0043	-1011.64	-4.35465	-4.33781	<2e-16	-0.282	-0.889	-0.899
Coprobacillus	1.3511	0.0044	304.222	1.34239	1.3598	<2e-16
PMA	-0.17	0.0043	-39.5569	-0.178378	-0.161536	<2e-16
VD:Coprobacillus	1.3182	0.0044	296.827	1.30954	1.32695	<2e-16
Threshold coefficients:
	Estimate	Std. Error	z value	lower	upper
AHCGT|Mildly SHCGT	-0.2397	1.1285	-0.2124	-2.45151	1.97213
Mildly SHCGT|Moderately SHCGT	14.1895	0.0043	3303.51	14.181	14.1979
Moderately SHCGT|Severely SHCGT	28.0365	0.0043	6521.15	28.028	28.0449
	log-likelihood: -75.61364
	AIC: 167.2273
	Condition number of Hessian: 86096.87
McFadden's R2:
0.0247835
ERYSIPELATOCLOSTRIDIUM
Cumulative Link Mixed Model fitted with the adaptive Gauss-Hermite quadrature approximation with 10 quadrature points
Location coefficients:
	Estimate	Std. Error	z value	lower	upper	Pr(>|z|)	cohen's D AHCGT/Mildly SHCGT	cohen's D AHCGT/Moderately SHCGT	cohen's D AHCGT/Severely SHCGT
VD	-4.6919	0.0035	-1348.44	-4.69868	-4.68504	< 2e-16	0.686	0.75	0.796
Erysipelatoclostridium	-1.5617	0.6927	-2.2545	-2.91932	-0.203995	0.024167
PMA	-0.1685	0.6774	-0.2488	-1.49619	1.15914	0.803528
VD:Erysipelatoclostridium	-1.5013	0.0035	-431.336	-1.50808	-1.49444	< 2e-16
Threshold coefficients:
	Estimate	Std. Error	z value	lower	upper
AHCGT|Mildly SHCGT	0.2253	1.1198	0.2012	-1.96953	2.42018
Mildly SHCGT|Moderately SHCGT	14.6619	0.0035	4213.51	14.655	14.6687
Moderately SHCGT|Severely SHCGT	28.7133	0.0035	8248.57	28.7065	28.7202
	log-likelihood: -75.37818
	AIC: 166.7564
	Condition number of Hessian: 139796.09
McFadden's R2:
0.0278203
EUBACTERIUM_E
Cumulative Link Mixed Model fitted with the adaptive Gauss-Hermite quadrature approximation with 10 quadrature points
Location coefficients:
	Estimate	Std. Error	z value	lower	upper	Pr(>|z|)	cohen's D AHCGT/Mildly SHCGT	cohen's D AHCGT/Moderately SHCGT	cohen's D AHCGT/Severely SHCGT
Group1	-4.5618	0.0057	-804.99	-4.57293	-4.55072	<2e-16	0.453	0.426	0.568
Eubacterium_E	-1.291	0.0043	-298.253	-1.29953	-1.28256	<2e-16
PMA	-0.2253	0.0055	-41.0837	-0.236085	-0.214585	<2e-16
Group1:Eubacterium_E	-1.0994	0.0043	-253.864	-1.10793	-1.09095	<2e-16
Threshold coefficients:
	Estimate	Std. Error	z value	lower	upper
Good HG|Mild HGF	-0.0506	1.1184	-0.0453	-2.24254	2.14132
Mild HGF|Moderate HGF	14.4018	0.0055	2626.77	14.391	14.4125
Moderate HGF|Severe HGF	28.2976	NaN	NaN	NaN	NaN
	log-likelihood: -75.62749
	AIC: 167.255
	Condition number of Hessian: 14.60987
McFadden's R2:
0.0246049
FAECALIBACTERIUM
Cumulative Link Mixed Model fitted with the adaptive Gauss-Hermite quadrature approximation with 10 quadrature points
Location coefficients:
	Estimate	Std. Error	z value	lower	upper	Pr(>|z|)	cohen's D AHCGT/Mildly SHCGT	cohen's D AHCGT/Moderately SHCGT	cohen's D AHCGT/Severely SHCGT
VD	-4.5972	0.0036	-1276.6	-4.60421	-4.5901	< 2e-16	0.335	0.677	0.599
Faecalibacterium	-1.7269	0.0036	-479.697	-1.734	-1.71989	< 2e-16
PMA	-0.2205	0.0025	-89.6145	-0.2253	-0.215656	< 2e-16
VD:Faecalibacterium	-1.5433	0.0036	-428.664	-1.55032	-1.53621	< 2e-16
Threshold coefficients:
	Estimate	Std. Error	z value	lower	upper
AHCGT|Mildly SHCGT	0.1061	1.2718	0.0835	-2.38648	2.59875
Mildly SHCGT|Moderately SHCGT	14.5606	1.4504	10.039	11.7179	17.4033
Moderately SHCGT|Severely SHCGT	28.6212	0.0025	11633.9	28.6164	28.6261
	log-likelihood: -75.21334
	AIC: 166.4267
	Condition number of Hessian: 6.138519
McFadden's R2:
0.0299463
MEGASPHAERA
Cumulative Link Mixed Model fitted with the adaptive Gauss-Hermite quadrature approximation with 10 quadrature points
Location coefficients:
	Estimate	Std. Error	z value	lower	upper	Pr(>|z|)	cohen's D AHCGT/Mildly SHCGT	cohen's D AHCGT/Moderately SHCGT	cohen's D AHCGT/Severely SHCGT
VD	-4.1316	0.0036	-1146.84	-4.13869	-4.12457	< 2e-16	0.38	0.494	0.557
Megasphaera	-1.1481	0.0051	-225.044	-1.1581	-1.1381	< 2e-16
PMA	-0.1599	0.0036	-44.3935	-0.167009	-0.152886	< 2e-16
VD:Megasphaera	-0.9682	0.0051	-189.792	-0.978219	-0.958222	< 2e-16
Threshold coefficients:
	Estimate	Std. Error	z value	lower	upper
AHCGT|Mildly SHCGT	-0.2591	1.1388	-0.2275	-2.49106	1.97295
Mildly SHCGT|Moderately SHCGT	14.2004	0.0036	3942.59	14.1933	14.2074
Moderately SHCGT|Severely SHCGT	28.2371	0.0051	5537.68	28.2271	28.2471
	log-likelihood: -75.25339
	AIC: 166.5068
	Condition number of Hessian: 4.563457
McFadden's R2:
0.0294297
ALISTIPES_PUTREDINIS
Cumulative Link Mixed Model fitted with the adaptive Gauss-Hermite quadrature approximation with 10 quadrature points
Location coefficients:
	Estimate	Std. Error	z value	lower	upper	Pr(>|z|)	cohen's D AHCGT/Mildly SHCGT	cohen's D AHCGT/Moderately SHCGT	cohen's D AHCGT/Severely SHCGT
VD	-4.2013	0.007	-601.761	-4.21503	-4.18766	< 2e-16	0.251	0.172	0.39
Alistipes_putredinis	-0.251	0.0074	-34.1476	-0.265446	-0.236629	< 2e-16
PMA	-0.1896	0.007	-27.1282	-0.203297	-0.175901	< 2e-16
VD:Alistipes_putredinis	-0.2105	0.0074	-28.6141	-0.224961	-0.196119	< 2e-16
Threshold coefficients:
	Estimate	Std. Error	z value	lower	upper
AHCGT|Mildly SHCGT	-0.3876	1.1224	-0.3453	-2.58743	1.81225
Mildly SHCGT|Moderately SHCGT	14.0376	0.007	2018.88	14.024	14.0513
Moderately SHCGT|Severely SHCGT	27.8797	0.0074	3785.22	27.8653	27.8941
	log-likelihood: -75.72095
	AIC: 167.4419
	Condition number of Hessian: 38769.41
McFadden's R2:
0.0233995
BACTEROIDES_DOREI
Cumulative Link Mixed Model fitted with the adaptive Gauss-Hermite quadrature approximation with 10 quadrature points
Location coefficients:
	Estimate	Std. Error	z value	lower	upper	Pr(>|z|)	cohen's D AHCGT/Mildly SHCGT	cohen's D AHCGT/Moderately SHCGT	cohen's D AHCGT/Severely SHCGT
VD	-4.1417	0.005	-833.932	-4.15144	-4.13198	< 2e-16	0.403	0.0359	0.506
Bacteroides_dorei	-0.1683	0.0051	-32.7849	-0.178351	-0.158229	< 2e-16
PMA	-0.1848	0.005	-37.1973	-0.194524	-0.175051	< 2e-16
VD:Bacteroides_dorei	-0.1024	0.0051	-19.9634	-0.112485	-0.0923725	< 2e-16
Threshold coefficients:
	Estimate	Std. Error	z value	lower	upper
AHCGT|Mildly SHCGT	-0.4489	1.1195	-0.4009	-2.64313	1.74538
Mildly SHCGT|Moderately SHCGT	13.9774	0.005	2817.4	13.9677	13.9871
Moderately SHCGT|Severely SHCGT	27.8332	0.005	5599.64	27.8235	27.8429
	log-likelihood: -75.71155
	AIC: 167.4231
	Condition number of Hessian: 63459.35
McFadden's R2:
0.0235207
BACTEROIDES_VULGATUS
Cumulative Link Mixed Model fitted with the adaptive Gauss-Hermite quadrature approximation with 10 quadrature points
Location coefficients:
	Estimate	Std. Error	z value	lower	upper	Pr(>|z|)	cohen's D AHCGT/Mildly SHCGT	cohen's D AHCGT/Moderately SHCGT	cohen's D AHCGT/Severely SHCGT
VD	-4.5544	0.0042	-1081.47	-4.56261	-4.54611	<2e-16	0.88	0.849	0.893
Bacteroides_vulgatus	-1.2442	0.0044	-285.962	-1.25275	-1.2357	<2e-16
PMA	-0.2139	0.0042	-50.7854	-0.222159	-0.205648	<2e-16
VD:Bacteroides_vulgatus	-1.1135	0.0044	-255.898	-1.12203	-1.10497	<2e-16
Threshold coefficients:
	Estimate	Std. Error	z value	lower	upper
AHCGT|Mildly SHCGT	-0.0087	1.119	-0.0078	-2.20196	2.18459
Mildly SHCGT|Moderately SHCGT	14.4178	0.0042	3424.96	14.4095	14.426
Moderately SHCGT|Severely SHCGT	28.2429	0.0042	6702.81	28.2346	28.2511
	log-likelihood: -75.62521
	AIC: 167.2504
	Condition number of Hessian: 88211.06
McFadden's R2:
0.0246342
DIALISTER_INVISUS
Cumulative Link Mixed Model fitted with the adaptive Gauss-Hermite quadrature approximation with 10 quadrature points
Location coefficients:
	Estimate	Std. Error	z value	lower	upper	Pr(>|z|)	cohen's D AHCGT/Mildly SHCGT	cohen's D AHCGT/Moderately SHCGT	cohen's D AHCGT/Severely SHCGT
VD	-4.4226	0.0051	-872.155	-4.43257	-4.41269	<2e-16	0.496	0.398	0.437
Dialister_invisus	-1.1761	0.0052	-224.486	-1.18639	-1.16586	<2e-16
PMA	-0.197	0.0051	-38.8317	-0.206921	-0.187037	<2e-16
VD:Dialister_invisus	-1.0624	0.0052	-202.722	-1.07265	-1.05211	<2e-16
Threshold coefficients:
	Estimate	Std. Error	z value	lower	upper
AHCGT|Mildly SHCGT	-0.1648	1.1209	-0.147	-2.36179	2.03215
Mildly SHCGT|Moderately SHCGT	14.2618	0.0051	2815.91	14.2518	14.2717
Moderately SHCGT|Severely SHCGT	28.1293	0.0051	5542.51	28.1193	28.1392
	log-likelihood: -75.64907
	AIC: 167.2981
	Condition number of Hessian: 61032.24
McFadden's R2:
0.0243265
FAECALIBACTERIUM_PRAUSNITZII
Cumulative Link Mixed Model fitted with the adaptive Gauss-Hermite quadrature approximation with 10 quadrature points
Location coefficients:
	Estimate	Std. Error	z value	lower	upper	Pr(>|z|)	cohen's D AHCGT/Mildly SHCGT	cohen's D AHCGT/Moderately SHCGT	cohen's D AHCGT/Severely SHCGT
VD	-5.4757	0.0059	-922.495	-5.48738	-5.46411	<2e-16	0.335	0.677	0.599
Faecalibacterium_prausnitzii	-3.9197	0.0061	-638.013	-3.93176	-3.90768	<2e-16
PMA	-0.249	0.0059	-41.917	-0.26067	-0.237382	<2e-16
VD:Faecalibacterium_prausnitzii	-3.7046	0.0061	-602.899	-3.71667	-3.69259	<2e-16
Threshold coefficients:
	Estimate	Std. Error	z value	lower	upper
AHCGT|Mildly SHCGT	0.9986	1.1261	0.8868	-1.20848	3.20561
Mildly SHCGT|Moderately SHCGT	15.4722	0.0059	2613.45	15.4606	15.4838
Moderately SHCGT|Severely SHCGT	29.5667	0.0059	4971	29.555	29.5783
	log-likelihood: -75.12687
	AIC: 166.2537
	Condition number of Hessian: 44841.29
McFadden's R2:
0.0310616
HUNGATELLA_EFFLUVII
Cumulative Link Mixed Model fitted with the adaptive Gauss-Hermite quadrature approximation with 10 quadrature points
Location coefficients:
	Estimate	Std. Error	z value	lower	upper	Pr(>|z|)	cohen's D AHCGT/Mildly SHCGT	cohen's D AHCGT/Moderately SHCGT	cohen's D AHCGT/Severely SHCGT
VD	-4.5078	0.0073	-621.706	-4.522	-4.49358	< 2e-16	0.489	0.0441	0.463
Hungatella_effluvii	-0.6737	0.0075	-89.7877	-0.68843	-0.659017	< 2e-16
PMA	-0.2166	0.0073	-29.8651	-0.230805	-0.202377	< 2e-16
VD:Hungatella_effluvii	-0.8766	0.0075	-116.84	-0.89133	-0.86192	< 2e-16
Threshold coefficients:
	Estimate	Std. Error	z value	lower	upper
AHCGT|Mildly SHCGT	-0.1058	1.0803	-0.098	-2.22324	2.0116
Mildly SHCGT|Moderately SHCGT	14.2538	0.0072	1968.14	14.2396	14.268
Moderately SHCGT|Severely SHCGT	28.3156	0.0073	3899.91	28.3014	28.3298
	log-likelihood: -75.57602
	AIC: 167.152
	Condition number of Hessian: 27622.63
McFadden's R2:
0.0252687
