# Supplementary material for: Bacteroidota and Lachnospiraceae integration into the gut microbiome at key time points in early life are linked to infant neurodevelopment
Source: Gut Microbes. 2021 Nov 28;13(1):1997560. doi: 10.1080/19490976.2021.1997560 (PMC8632288; doi:10.1080/19490976.2021.1997560)
Supplement: Supplemental Material [file KGMI_A_1997560_SM6479.zip › Supplementary information/Table S2.xlsx]

## Sheet: Sheet1
26 weeks PMA
One-way analysis of means (not assuming equal variances)
F = 0.95791, num df = 3.000, denom df = 6.619, p-value = 0.4661
Posthoc (Games-Howell)
	n	means	variances
AHCGT	4	-0.26	0.25
Mildly SHCGT	4	-0.39	0.19
Moderately SHCGT	4	-0.53	0.14
Severely SHCGT	4	-0.88	0.26
	diff	ci.lo	ci.hi	t	df	p	cohens.d
Mildly SHCGT-AHCGT	-0.12	-1.3	1.03	0.37	5.9	0.98	0.26
Moderately SHCGT-AHCGT	-0.27	-1.4	0.84	0.86	5.6	0.82	0.611
Severely SHCGT-AHCGT	-0.62	-1.8	0.62	1.73	6	0.39	1.22
Moderately SHCGT-Mildly HCGT	-0.15	-1.2	0.85	0.52	5.9	0.95	0.365
Severely HCGT-Mildly HCGT	-0.49	-1.7	0.67	1.48	5.9	0.5	1.05
Severely HCGT-Moderately HCGT	-0.35	-1.5	0.77	1.1	5.5	0.7	0.777
27 weeks PMA
One-way analysis of means (not assuming equal variances)
F = 2.5079, num df = 3.0000, denom df = 5.9552, p-value = 0.1564
Posthoc (Games-Howell)
	n	means	variances
AHCGT	5	-0.032	0.39
Mildly SHCGT	7	-0.888	0.19
Moderately SHCGT	3	-0.889	0.49
Severely SHCGT	4	-1.143	0.34
	diff	ci.lo	ci.hi	t	df	p	cohens.d
Mildly SHCGT-AHCGT	-0.8564	-1.9	0.23	2.637	6.7	0.12	1.59
Moderately SHCGT-AHCGT	-0.8575	-2.9	1.16	1.7445	3.9	0.41	1.29
Severely SHCGT-AHCGT	-1.1118	-2.5	0.23	2.7581	6.8	0.11	1.84
Moderately SHCGT-Mildly HCGT	-0.0011	-2.3	2.28	0.0025	2.7	1	0.00188
Severely HCGT-Mildly HCGT	-0.2554	-1.5	0.98	0.7668	5	0.87	0.499
Severely HCGT-Moderately HCGT	-0.2543	-2.3	1.8	0.5116	3.9	0.95	0.396
28 weeks PMA
One-way analysis of means (not assuming equal variances)
F = 4.2997, num df = 3.0000, denom df = 7.4709, p-value = 0.04752
Posthoc (Games-Howell)
	n	means	variances
AHCGT	9	-0.55	0.26
Mildly SHCGT	7	-0.67	0.17
Moderately SHCGT	3	-1.15	0.2
Severely SHCGT	5	-1.63	0.33
	diff	ci.lo	ci.hi	t	df	p	cohens.d
Mildly SHCGT-AHCGT	-0.12	-0.8	0.553	0.52	13.9	0.95	0.261
Moderately SHCGT-AHCGT	-0.6	-1.9	0.662	1.96	3.9	0.34	1.26
Severely SHCGT-AHCGT	-1.09	-2.1	-0.089	3.53	7.6	0.03	2
Moderately SHCGT-Mildly HCGT	-0.48	-1.8	0.814	1.6	3.6	0.48	1.12
Severely HCGT-Mildly HCGT	-0.96	-2	0.033	3.21	7	0.06	1.92
Severely HCGT-Moderately HCGT	-0.48	-1.8	0.828	1.33	5.3	0.58	0.94
29 weeks PMA
One-way analysis of means (not assuming equal variances)
F = 8.3363, num df = 3.0000, denom df = 9.6515, p-value = 0.00489
Posthoc (Games-Howell)
	n	means	variances
AHCGT	13	-0.27	0.227
Mildly SHCGT	11	-0.68	0.275
Moderately SHCGT	5	-0.96	0.05
Severely SHCGT	3	-1.21	0.055
	diff	ci.lo	ci.hi	t	df	p	cohens.d
Mildly SHCGT-AHCGT	-0.41	-0.99	0.16	2	20.5	0.22	0.824
Moderately SHCGT-AHCGT	-0.69	-1.17	-0.21	4.2	15	<.01	1.85
Severely SHCGT-AHCGT	-0.94	-1.58	-0.31	5	6.6	0.01	2.51
Moderately SHCGT-Mildly HCGT	-0.28	-0.82	0.27	1.5	14	0.47	0.686
Severely HCGT-Mildly HCGT	-0.53	-1.19	0.13	2.6	8.2	0.12	1.31
Severely HCGT-Moderately HCGT	-0.25	-0.93	0.42	1.5	4.2	0.51	1.11
30 weeks PMA
One-way analysis of means (not assuming equal variances)
F = 8.862, num df = 3.0000, denom df = 8.8532, p-value = 0.004939
Posthoc (Games-Howell)
	n	means	variances
AHCGT	16	-0.29	0.277
Mildly SHCGT	12	-0.95	0.314
Moderately SHCGT	6	-0.56	0.092
Severely SHCGT	3	-1.63	0.149
	diff	ci.lo	ci.hi	t	df	p	cohens.d
Mildly SHCGT-AHCGT	-0.66	-1.24	-0.084	3.2	23	0.02	1.22
Moderately SHCGT-AHCGT	-0.28	-0.79	0.24	1.5	15.9	0.44	0.646
Severely SHCGT-AHCGT	-1.34	-2.46	-0.222	5.2	3.6	0.03	2.9
Moderately SHCGT-Mildly HCGT	0.38	-0.2	0.967	1.9	15.8	0.27	-0.851
Severely HCGT-Mildly HCGT	-0.68	-1.75	0.389	2.5	4.4	0.19	1.41
Severely HCGT-Moderately HCGT	-1.06	-2.22	0.093	4.2	3.3	0.06	3.06
31 weeks PMA
One-way analysis of means (not assuming equal variances)
F = 14.889, num df = 3.0000, denom df = 9.9702, p-value = 0.0005166
Posthoc (Games-Howell)
	n	means	variances
AHCGT	18	-0.19	0.3
Mildly SHCGT	13	-0.81	0.15
Moderately SHCGT	5	-0.9	0.15
Severely SHCGT	4	-2.06	0.22
	diff	ci.lo	ci.hi	t	df	p	cohens.d
Mildly SHCGT-AHCGT	-0.619	-1.08	-0.16	3.67	29	0.01	1.3
Moderately SHCGT-AHCGT	-0.707	-1.37	-0.042	3.3	9.2	0.04	1.5
Severely SHCGT-AHCGT	-1.867	-2.86	-0.875	6.95	5	<.01	3.66
Moderately SHCGT-Mildly HCGT	-0.088	-0.75	0.57	0.44	7.5	0.97	0.228
Severely HCGT-Mildly HCGT	-1.249	-2.26	-0.235	4.82	4.4	0.02	2.89
Severely HCGT-Moderately HCGT	-1.16	-2.18	-0.141	3.99	5.8	0.03	2.71
32 weeks PMA
One-way analysis of means (not assuming equal variances)
F = 22.423, num df = 3.00, denom df = 10.99, p-value = 5.471E-05
Posthoc (Games-Howell)
	n	means	variances
AHCGT	18	-0.17	0.29
Mildly SHCGT	11	-0.84	0.11
Moderately SHCGT	7	-1.05	0.21
Severely SHCGT	4	-2.41	0.21
	diff	ci.lo	ci.hi	t	df	p	cohens.d
Mildly SHCGT-AHCGT	-0.67	-1.11	-0.23	4.2	27	<.01	1.5
Moderately SHCGT-AHCGT	-0.89	-1.51	-0.26	4.1	13.1	0.01	1.77
Severely SHCGT-AHCGT	-2.24	-3.21	-1.27	8.5	5	<.01	4.45
Moderately SHCGT-Mildly HCGT	-0.22	-0.82	0.39	1.1	9.9	0.69	0.553
Severely HCGT-Mildly HCGT	-1.57	-2.57	-0.57	6.3	4.1	0.01	3.94
Severely HCGT-Moderately HCGT	-1.35	-2.33	-0.37	4.7	6.3	0.01	2.96
33 weeks PMA
One-way analysis of means (not assuming equal variances)
F = 14.459, num df = 3.000, denom df = 11.511, p-value = 0.0003252
Posthoc (Games-Howell)
	n	means	variances
AHCGT	21	-0.23	0.33
Mildly SHCGT	14	-0.8	0.25
Moderately SHCGT	7	-1.22	0.11
Severely SHCGT	4	-2.02	0.37
	diff	ci.lo	ci.hi	t	df	p	cohens.d
Mildly SHCGT-AHCGT	-0.58	-1.07	-0.082	3.2	30.5	0.02	1.08
Moderately SHCGT-AHCGT	-0.99	-1.49	-0.492	5.6	18.2	<.01	2.12
Severely SHCGT-AHCGT	-1.8	-3.11	-0.479	5.5	4.1	0.02	3.05
Moderately SHCGT-Mildly HCGT	-0.41	-0.94	0.107	2.3	17.1	0.15	0.976
Severely HCGT-Mildly HCGT	-1.22	-2.52	0.09	3.7	4.2	0.06	2.2
Severely HCGT-Moderately HCGT	-0.8	-2.12	0.519	2.4	4.1	0.21	1.64
34 weeks PMA
One-way analysis of means (not assuming equal variances)
F = 28.451, num df = 3.000, denom df = 15.375, p-value = 1.617E-06
Posthoc (Games-Howell)
	n	means	variances
AHCGT	22	-0.092	0.347
Mildly SHCGT	13	-0.765	0.257
Moderately SHCGT	7	-1.125	0.304
Severely SHCGT	5	-1.869	0.095
	diff	ci.lo	ci.hi	t	df	p	cohens.d
Mildly SHCGT-AHCGT	-0.67	-1.2	-0.159	3.6	28.4	0.01	1.23
Moderately SHCGT-AHCGT	-1.03	-1.8	-0.298	4.2	10.7	0.01	1.81
Severely SHCGT-AHCGT	-1.78	-2.3	-1.222	9.5	11.8	<.01	3.78
Moderately SHCGT-Mildly HCGT	-0.36	-1.1	0.392	1.4	11.5	0.51	0.679
Severely HCGT-Mildly HCGT	-1.1	-1.7	-0.52	5.6	12.2	<.01	2.63
Severely HCGT-Moderately HCGT	-0.74	-1.5	0.026	3	9.6	0.06	1.67
35 weeks PMA
One-way analysis of means (not assuming equal variances)
F = 16.93, num df = 3.000, denom df = 13.381, p-value = 7.756E-05
Posthoc (Games-Howell)
	n	means	variances
AHCGT	21	0.035	0.37
Mildly SHCGT	14	-0.743	0.21
Moderately SHCGT	7	-1.115	0.28
Severely SHCGT	5	-1.863	0.32
	diff	ci.lo	ci.hi	t	df	p	cohens.d
Mildly SHCGT-AHCGT	-0.78	-1.3	-0.29	4.3	32.4	<.01	1.45
Moderately SHCGT-AHCGT	-1.15	-1.9	-0.43	4.8	11.6	<.01	2.02
Severely SHCGT-AHCGT	-1.9	-2.9	-0.93	6.7	6.4	<.01	3.24
Moderately SHCGT-Mildly HCGT	-0.37	-1.1	0.34	1.6	10.6	0.43	0.751
Severely HCGT-Mildly HCGT	-1.12	-2.1	-0.15	4	6	0.03	2.18
Severely HCGT-Moderately HCGT	-0.75	-1.8	0.28	2.3	8.4	0.17	1.36
36 weeks PMA
One-way analysis of means (not assuming equal variances)
F = 48.632, num df = 3.000, denom df = 14.107, p-value = 1.102E-07
Posthoc (Games-Howell)
	n	means	variances
AHCGT	22	0.16	0.29
Mildly SHCGT	13	-0.76	0.018
Moderately SHCGT	6	-1.26	0.021
Severely SHCGT	6	-2.01	0.293
	diff	ci.lo	ci.hi	t	df	p	cohens.d
Mildly SHCGT-AHCGT	-0.93	-1.26	-0.597	7.7	25.1	<.01	2.37
Moderately SHCGT-AHCGT	-1.43	-1.78	-1.073	11	25.9	<.01	3.62
Severely SHCGT-AHCGT	-2.18	-2.98	-1.379	8.7	7.9	<.01	4.04
Moderately SHCGT-Mildly HCGT	-0.5	-0.72	-0.281	7.1	9.1	<.01	3.57
Severely HCGT-Mildly HCGT	-1.25	-2.06	-0.44	5.6	5.3	0.01	3.17
Severely HCGT-Moderately HCGT	-0.75	-1.56	0.054	3.3	5.7	0.07	1.89
