# Supplementary material for: Bacteroidota and Lachnospiraceae integration into the gut microbiome at key time points in early life are linked to infant neurodevelopment
Source: Gut Microbes. 2021 Nov 28;13(1):1997560. doi: 10.1080/19490976.2021.1997560 (PMC8632288; doi:10.1080/19490976.2021.1997560)
Supplement: Supplemental Material [file KGMI_A_1997560_SM6479.zip › Supplementary information/Table S3.xlsx]

## Sheet: Sheet1
MODE OF DELIVERY, VAGINAL DELIVERY
Fisher's Exact Test for Count Data
p-value = 0.1064
Fisher's Exact Test for Count Data (2x2)
	n	count	percent
AHCGT	28	12	42.9
Mildly SHCGT	16	2	12.5
Moderately SHCGT	8	1	12.5
Severely SHCGT	6	1	16.7
	odds ratio	ci.lo	ci.hi	p
Mildly SHCGT-AHCGT	0.197267	0.0183929	1.12598	0.04865
Moderately SHCGT-AHCGT	0.198039	0.00391219	1.89444	0.2125
Severely SHCGT-AHCGT	0.275852	0.00521698	2.95595	0.3701
Moderately SHCGT-Mildly HCGT	1	0.0148607	22.4947	1
Severely HCGT-Mildly HCGT	1.37755	0.0198118	32.3934	1
Severely HCGT-Moderately HCGT	1.36624	0.0148969	125.236	1
ESTIMATED GESTATIONAL AGE AT BIRTH, COMPLETED WEEKS
One-way analysis of means (not assuming equal variances)
F = 1.3783, num df = 3.00, denom df = 15.16, p-value = 0.2872
Posthoc (Games-Howell)
	n	means	variances	sds
AHCGT	28	28	6.7	2.58844
Mildly SHCGT	16	27	4.6	2.14476
Moderately SHCGT	8	27	11.7	3.42053
Severely SHCGT	6	26	9.4	3.06594
	diff	ci.lo	ci.hi	t	df	p	cohens.d
Mildly SHCGT-AHCGT	-1.2	-3.2	0.77	1.641	36.3	0.37	-0.501
Moderately SHCGT-AHCGT	-1.32	-5.4	2.72	1.012	9.4	0.75	-0.435
Severely SHCGT-AHCGT	-2.15	-6.7	2.35	1.605	6.6	0.44	-0.759
Moderately SHCGT-Mildly HCGT	-0.12	-4.2	3.94	0.094	9.9	1	-0.0437
Severely HCGT-Mildly HCGT	-0.96	-5.5	3.55	0.704	7	0.89	-0.362
Severely HCGT-Moderately HCGT	-0.83	-6	4.36	0.479	11.5	0.96	-0.257
SEX, MALE
Fisher's Exact Test for Count Data
p-value = 0.443
Fisher's Exact Test for Count Data (2x2)
	n	count	percent
AHCGT	28	13	46.4
Mildly SHCGT	16	9	56.3
Moderately SHCGT	8	2	25
Severely SHCGT	6	4	66.7
	odds ratio	ci.lo	ci.hi	p
Mildly SHCGT-AHCGT	1.47018	0.365154	6.14168	1.47018
Moderately SHCGT-AHCGT	0.394439	0.0334055	2.72725	0.4241
Severely SHCGT-AHCGT	2.25223	0.270433	28.7659	0.6562
Moderately SHCGT-Mildly HCGT	0.274525	0.0208767	2.18627	0.2108
Severely HCGT-Mildly HCGT	1.52515	0.159077	21.5792	1
Severely HCGT-Moderately HCGT	5.17713	0.385493	108.057	0.2774
BIRTHWEIGHT, KILOGRAMS
One-way analysis of means (not assuming equal variances)
F = 0.10345, num df = 3.000, denom df = 14.822, p-value = 0.9568
Posthoc (Games-Howell)
	n	means	variances	sds
AHCGT	28	1.022	146.617	12.1086
Mildly SHCGT	16	0.976	109.416	10.4602
Moderately SHCGT	8	1.071	297.327	17.2432
Severely SHCGT	6	0.961	283.684	16.8429
	diff	ci.lo	ci.hi	t	df	p	cohens.d
Mildly SHCGT-AHCGT	-0.046	-0.342	0.25	0.419	35.3	0.97	-0.129
Moderately SHCGT-AHCGT	0.049	-0.593	0.691	0.239	9.1	0.99	0.105
Severely SHCGT-AHCGT	-0.061	-0.848	0.726	0.267	6.2	0.99	-0.132
Moderately SHCGT-Mildly HCGT	0.095	-0.55	0.741	0.455	9.7	0.97	0.211
Severely HCGT-Mildly HCGT	-0.015	-0.801	0.771	0.065	6.5	1	-0.0339
Severely HCGT-Moderately HCGT	-0.11	-0.984	0.763	0.38	11.1	0.98	-0.205
BIRTH HEAD CIRCUMFERENCE, CENTIMETERS
One-way analysis of means (not assuming equal variances)
F = 0.048459, num df = 3.000, denom df = 14.913, p-value = 0.9853
Posthoc (Games-Howell)
	n	means	variances	sds
AHCGT	28	25	8.3	2.88097
Mildly SHCGT	16	25	7.8	2.79285
Moderately SHCGT	8	25	16.7	4.08656
Severely SHCGT	6	24	14.7	3.83406
	diff	ci.lo	ci.hi	t	df	p	cohens.d
Mildly SHCGT-AHCGT	-0.219	-2.6	2.2	0.247	32.1	0.99	-0.077
Moderately SHCGT-AHCGT	-0.312	-5.1	4.5	0.203	9.1	1	-0.0884
Severely SHCGT-AHCGT	-0.542	-6.2	5.1	0.327	6.3	0.99	-0.16
Moderately SHCGT-Mildly HCGT	-0.094	-5	4.8	0.058	10.4	1	-0.0268
Severely HCGT-Mildly HCGT	-0.323	-6	5.3	0.189	7.1	1	-0.0963
Severely HCGT-Moderately HCGT	-0.229	-6.6	6.1	0.108	11.3	1	-0.0579
BRONCHOPULMONARY DYSPLASIA
Fisher's Exact Test for Count Data
p-value = 0.6384
Fisher's Exact Test for Count Data (2x2)
	n	count	percent
AHCGT	28	15	53.6
Mildly SHCGT	16	9	56.3
Moderately SHCGT	8	5	62.5
Severely SHCGT	6	5	83.3
	odds ratio	ci.lo	ci.hi	p
Mildly SHCGT-AHCGT	1.11155	0.274573	4.62375	1
Moderately SHCGT-AHCGT	1.42993	0.225156	11.0296	0.7086
Severely SHCGT-AHCGT	4.17296	0.391141	220.154	0.3636
Moderately SHCGT-Mildly HCGT	1.28243	0.171876	11.2424	1
Severely HCGT-Mildly HCGT	3.67665	0.300736	209.472	0.3512
Severely HCGT-Moderately HCGT	2.77987	0.154331	188.179	0.5804
NECROTIZING ENTEROCOLITIS
Fisher's Exact Test for Count Data
p-value = 0.0006482
Fisher's Exact Test for Count Data (2x2)
	n	count	percent
AHCGT	28	0	0
Mildly SHCGT	16	0	0
Moderately SHCGT	8	0	0
Severely SHCGT	6	3	50
	odds ratio	ci.lo	ci.hi	p
Mildly SHCGT-AHCGT	NA	NA	NA	NA
Moderately SHCGT-AHCGT	NA	NA	NA	NA
Severely SHCGT-AHCGT	Inf	2.43783	Inf	0.003342
Moderately SHCGT-Mildly HCGT	NA	NA	NA	NA
Severely HCGT-Mildly HCGT	Inf	1.36708	Inf	0.01299
Severely HCGT-Moderately HCGT	Inf	0.652533	Inf	0.05495
SEVERE BRAIN INJURY
Fisher's Exact Test for Count Data
p-value = 0.01314
Fisher's Exact Test for Count Data (2x2)
	n	count	percent
AHCGT	28	2	7.1
Mildly SHCGT	16	0	0
Moderately SHCGT	8	1	12.5
Severely SHCGT	6	3	50
	odds ratio	ci.lo	ci.hi	p
Mildly SHCGT-AHCGT	0	0	9.37206	0.5264
Moderately SHCGT-AHCGT	1.82091	0.0275801	40.0314	0.5412
Severely SHCGT-AHCGT	11.4362	0.93892	193.009	0.0287
Moderately SHCGT-Mildly HCGT	Inf	0.0512819	Inf	0.3333
Severely HCGT-Mildly HCGT	Inf	1.36708	Inf	0.01299
Severely HCGT-Moderately HCGT	5.98921	0.326922	417.16	0.2448
SEIZURES
Fisher's Exact Test for Count Data
p-value = 0.6764
Fisher's Exact Test for Count Data (2x2)
	n	count	percent
AHCGT	28	2	7.1
Mildly SHCGT	16	2	12.5
Moderately SHCGT	8	1	12.5
Severely SHCGT	6	1	16.7
	odds ratio	ci.lo	ci.hi	p
Mildly SHCGT-AHCGT	1.82983	0.120539	27.8055	0.6139
Moderately SHCGT-AHCGT	1.82091	0.0275801	40.0314	0.5412
Severely SHCGT-AHCGT	2.50894	0.0367859	57.6589	0.4525
Moderately SHCGT-Mildly HCGT	1	0.0148607	22.4947	1
Severely HCGT-Mildly HCGT	1.37755	0.0198118	32.3934	1
Severely HCGT-Moderately HCGT	1.36624	0.0148969	125.236	1
SEPSIS
Fisher's Exact Test for Count Data
p-value = 0.02601
Fisher's Exact Test for Count Data (2x2)
	n	count	percent
AHCGT	28	0	0
Mildly SHCGT	16	0	0
Moderately SHCGT	8	2	25
Severely SHCGT	6	0	0
	odds ratio	ci.lo	ci.hi	p
Mildly SHCGT-AHCGT	NA	NA	NA	NA
Moderately SHCGT-AHCGT	Inf	0.699784	Inf	0.04444
Severely SHCGT-AHCGT	NA	NA	NA	NA
Moderately SHCGT-Mildly HCGT	Inf	0.395234	Inf	0.1014
Severely HCGT-Mildly HCGT	NA	NA	NA	NA
Severely HCGT-Moderately HCGT	0	0	7.08044	0.4725
SEVERE RETINOPATHY OF PREMATURITY
Fisher's Exact Test for Count Data
p-value = 0.1617
Fisher's Exact Test for Count Data (2x2)
	n	count	percent
AHCGT	28	1	3.6
Mildly SHCGT	16	2	12.5
Moderately SHCGT	8	2	25
Severely SHCGT	6	1	16.7
	odds ratio	ci.lo	ci.hi	p
Mildly SHCGT-AHCGT	3.73266	0.179803	235.411	0.5433
Moderately SHCGT-AHCGT	8.25506	0.374779	547.457	0.1176
Severely SHCGT-AHCGT	5.02009	0.0573981	437.213	0.3262
Moderately SHCGT-Mildly HCGT	2.24523	0.133453	38.1063	0.5784
Severely HCGT-Mildly HCGT	1.37755	0.0198118	32.3934	1
Severely HCGT-Moderately HCGT	0.621739	0.00850309	15.543	1
ANY LISTED MORBIDITY
Fisher's Exact Test for Count Data
p-value = 0.7561
Fisher's Exact Test for Count Data (2x2)
	n	count	percent
AHCGT	28	17	60.7
Mildly SHCGT	16	9	56.3
Moderately SHCGT	8	5	62.5
Severely SHCGT	6	5	83.3
	odds ratio	ci.lo	ci.hi	p
Mildly SHCGT-AHCGT	0.835445	0.202727	3.49778	1
Moderately SHCGT-AHCGT	1.07621	0.167344	8.35503	1
Severely SHCGT-AHCGT	3.13985	0.291013	166.549	0.3891
Moderately SHCGT-Mildly HCGT	1.28243	0.171876	11.2424	1
Severely HCGT-Mildly HCGT	3.67665	0.300736	209.472	0.3512
Severely HCGT-Moderately HCGT	2.77987	0.154331	188.179	0.5804
2+ LISTED MORBIDITIES
Fisher's Exact Test for Count Data
p-value = 0.03077
Fisher's Exact Test for Count Data (2x2)
	n	count	percent
AHCGT	28	3	10.7
Mildly SHCGT	16	3	18.8
Moderately SHCGT	8	2	25
Severely SHCGT	6	4	66.7
	odds ratio	ci.lo	ci.hi	p
Mildly SHCGT-AHCGT	1.89315	0.221597	16.2317	0.6519
Moderately SHCGT-AHCGT	2.68412	0.185661	29.6056	0.3048
Severely SHCGT-AHCGT	14.4923	1.43495	228.713	0.009561
Moderately SHCGT-Mildly HCGT	1.42172	0.0950285	16.2697	1
Severely HCGT-Mildly HCGT	7.63113	0.720109	124.856	0.05357
Severely HCGT-Moderately HCGT	5.17713	0.385493	108.057	0.2774
LENGTH OF NEONATAL INTENSIVE CARE UNIT STAY, DAYS
One-way analysis of means (not assuming equal variances)
F = 1.8863, num df = 3.000, denom df = 14.208, p-value = 0.177
Posthoc (Games-Howell)
	n	means	variances	sds
AHCGT	28	78	1209	34.7707
Mildly SHCGT	16	84	1647	40.5832
Moderately SHCGT	8	127	8158	90.3216
Severely SHCGT	6	124	2735	52.2972
	diff	ci.lo	ci.hi	t	df	p	cohens.d
Mildly SHCGT-AHCGT	5.8	-27	39	0.479	27.5	0.96	0.153
Moderately SHCGT-AHCGT	48.9	-57	155	1.499	7.6	0.48	0.714
Severely SHCGT-AHCGT	46.3	-31	124	2.071	6	0.26	1.04
Moderately SHCGT-Mildly HCGT	43.1	-63	149	1.285	8.4	0.59	0.615
Severely HCGT-Mildly HCGT	40.5	-37	118	1.712	7.4	0.38	0.865
Severely HCGT-Moderately HCGT	-2.6	-117	112	0.067	11.5	1	-0.035
POSTMENSTRUAL AGE AT DISCHARGE, COMPLETED WEEKS
One-way analysis of means (not assuming equal variances)
F = 2.0994, num df = 3.000, denom df = 14.416, p-value = 0.145
Posthoc (Games-Howell)
	n	means	variances	sds
AHCGT	28	39	14	3.74166
Mildly SHCGT	16	39	19	4.3589
Moderately SHCGT	8	44	101	10.0499
Severely SHCGT	6	44	26	5.09902
	diff	ci.lo	ci.hi	t	df	p	cohens.d
Mildly SHCGT-AHCGT	-0.47	-4	3.1	0.37	28.2	0.98	-0.117
Moderately SHCGT-AHCGT	5.46	-6.3	17.2	1.51	7.6	0.48	0.72
Severely SHCGT-AHCGT	4.46	-3	11.9	2.05	6.3	0.27	0.999
Moderately SHCGT-Mildly HCGT	5.94	-5.8	17.7	1.6	8.3	0.43	0.768
Severely HCGT-Mildly HCGT	4.94	-2.5	12.4	2.12	7.9	0.23	1.05
Severely HCGT-Moderately HCGT	-1	-13.4	11.4	0.24	10.8	0.99	-0.126
TOTAL PARENTERAL NUTRITION, DAYS
One-way analysis of means (not assuming equal variances)
F = 1.4786, num df = 3.00, denom df = 14.31, p-value = 0.2623
Posthoc (Games-Howell)
	n	means	variances	sds
AHCGT	28	6.9	70	8.3666
Mildly SHCGT	16	8.6	72	8.48528
Moderately SHCGT	8	9.1	120	10.9545
Severely SHCGT	6	29.2	642	25.3377
	diff	ci.lo	ci.hi	t	df	p	cohens.d
Mildly SHCGT-AHCGT	1.7	-5.5	8.9	0.65	30.9	0.91	0.206
Moderately SHCGT-AHCGT	2.2	-10.7	15.2	0.53	9.4	0.95	0.229
Severely SHCGT-AHCGT	22.3	-15.7	60.2	2.13	5.2	0.26	1.18
Moderately SHCGT-Mildly HCGT	0.5	-12.7	13.7	0.11	11.3	1	0.051
Severely HCGT-Mildly HCGT	20.5	-17.3	58.3	1.95	5.4	0.31	1.09
Severely HCGT-Moderately HCGT	20	-17.4	57.5	1.81	6.4	0.35	1.03
TOTAL ENTERAL FEEDS, DAY OF LIFE ACHIEVED
One-way analysis of means (not assuming equal variances)
F = 1.4637, num df = 3.000, denom df = 14.189, p = 0.2665
Posthoc (Games-Howell)
	n	means	variances	sds
AHCGT	28	23	230	15.1658
Mildly SHCGT	16	24	235	15.3297
Moderately SHCGT	8	30	499	22.3383
Severely SHCGT	6	60	1825	42.72
	diff	ci.lo	ci.hi	t	df	p	cohens.d
Mildly SHCGT-AHCGT	0.67	-12	14	0.14	31.1	1	0.0439
Moderately SHCGT-AHCGT	6.73	-20	33	0.8	8.9	0.85	0.353
Severely SHCGT-AHCGT	36.61	-27	101	2.07	5.3	0.27	1.14
Moderately SHCGT-Mildly HCGT	6.06	-21	33	0.69	10.4	0.9	0.316
Severely HCGT-Mildly HCGT	35.94	-28	100	2.01	5.5	0.29	1.12
Severely HCGT-Moderately HCGT	29.88	-33	93	1.56	7.1	0.45	0.876
TOTAL ENTERAL FEEDS, MEAN MILILITRES PER KILOGRAM BODYWEIGHT
One-way analysis of means (not assuming equal variances)
F = 2.2406, num df = 3.000, denom df = 14.954, p = 0.1257
Posthoc (Games-Howell)
	n	means	variances	sds
AHCGT	28	97	544	23.3238
Mildly SHCGT	16	97	581	24.1039
Moderately SHCGT	8	91	668	25.8457
Severely SHCGT	6	53	1546	39.3192
	diff	ci.lo	ci.hi	t	df	p	cohens.d
Mildly SHCGT-AHCGT	-0.084	-20	20	0.011	30.5	1	-0.00352
Moderately SHCGT-AHCGT	-6.054	-37	25	0.597	10.5	0.93	-0.246
Severely SHCGT-AHCGT	-44.013	-102	14	2.644	5.8	0.14	-1.36
Moderately SHCGT-Mildly HCGT	-5.97	-38	26	0.545	13.2	0.95	-0.239
Severely HCGT-Mildly HCGT	-43.929	-102	14	2.562	6.5	0.14	-1.35
Severely HCGT-Moderately HCGT	-37.959	-97	21	2.055	8.2	0.24	-1.14
HUMAN MILK, MEAN MILILITRES PER KILOGRAM BODYWEIGHT
One-way analysis of means (not assuming equal variances)
F = 1.2301, num df = 3.000, denom df = 17.299, p-value = 0.3289
Posthoc (Games-Howell)
	n	means	variances	sds
AHCGT	28	49	1821	42.6732
Mildly SHCGT	16	43	1929	43.9204
Moderately SHCGT	8	27	879	29.6479
Severely SHCGT	6	24	1320	36.3318
	diff	ci.lo	ci.hi	t	df	p	cohens.d
Mildly SHCGT-AHCGT	-6.2	-43	31	0.45	30.6	0.97	-0.143
Moderately SHCGT-AHCGT	-21.8	-60	16	1.65	16.3	0.38	-0.593
Severely SHCGT-AHCGT	-25.2	-79	28	1.49	8.3	0.48	-0.636
Moderately SHCGT-Mildly HCGT	-15.6	-58	27	1.03	19.7	0.73	-0.417
Severely HCGT-Mildly HCGT	-19	-75	37	1.03	10.9	0.74	-0.472
Severely HCGT-Moderately HCGT	-3.4	-59	53	0.19	9.5	1	-0.102
FORMULA, MEAN MILILITRES PER KILOGRAM BODYWEIGHT
One-way analysis of means (not assuming equal variances)
F = 1.2044, num df = 3.000, denom df = 16.942, p-value = 0.3383
Posthoc (Games-Howell)
	n	means	variances	sds
AHCGT	28	48	1794	42.3556
Mildly SHCGT	16	54	1184	34.4093
Moderately SHCGT	8	63	1014	31.8434
Severely SHCGT	6	29	1217	34.8855
	diff	ci.lo	ci.hi	t	df	p	cohens.d
Mildly SHCGT-AHCGT	6.1	-26	38	0.52	36.9	0.95	0.158
Moderately SHCGT-AHCGT	15.8	-24	56	1.14	14.9	0.67	0.42
Severely SHCGT-AHCGT	-18.8	-70	33	1.15	8.5	0.67	-0.485
Moderately SHCGT-Mildly HCGT	9.7	-31	50	0.68	15.2	0.9	0.291
Severely HCGT-Mildly HCGT	-24.9	-77	27	1.5	8.9	0.48	-0.719
Severely HCGT-Moderately HCGT	-34.6	-90	21	1.9	10.3	0.28	-1.04
HUMAN MILK, MEAN PERCENTAGE OF ENTERAL FEEDS
One-way analysis of means (not assuming equal variances)
F = 0.90839, num df = 3.000, denom df = 16.488, p-value = 0.4582
Posthoc (Games-Howell)
	n	means	variances	sds
AHCGT	28	50	1599	39.9875
Mildly SHCGT	16	39	1437	37.9078
Moderately SHCGT	8	28	894	29.8998
Severely SHCGT	6	44	1784	42.2374
	diff	ci.lo	ci.hi	t	df	p	cohens.d
Mildly SHCGT-AHCGT	-10.5	-43	22	0.87	32.8	0.82	-0.27
Moderately SHCGT-AHCGT	-22	-59	15	1.69	15	0.36	-0.622
Severely SHCGT-AHCGT	-6.3	-68	56	0.33	7.1	0.99	-0.153
Moderately SHCGT-Mildly HCGT	-11.5	-52	29	0.81	17.5	0.85	-0.336
Severely HCGT-Mildly HCGT	4.2	-58	67	0.21	8.2	1	0.105
Severely HCGT-Moderately HCGT	15.7	-48	79	0.78	8.6	0.86	0.429
ANTIBIOTICS, TOTAL DAYS
One-way analysis of means (not assuming equal variances)
F = 1.5334, num df = 3.000, denom df = 14.734, p = 0.2475
Posthoc (Games-Howell)
	n	means	variances	sds
AHCGT	28	13	236	15.3623
Mildly SHCGT	16	12	101	10.0499
Moderately SHCGT	8	20	435	20.8567
Severely SHCGT	6	31	453	21.2838
	diff	ci.lo	ci.hi	t	df	p	cohens.d
Mildly SHCGT-AHCGT	-0.44	-11	9.8	0.11	41.1	1	-0.0337
Moderately SHCGT-AHCGT	7.5	-17	32.1	0.95	9.3	0.78	0.409
Severely SHCGT-AHCGT	17.92	-14	49.4	1.96	6.2	0.3	0.965
Moderately SHCGT-Mildly HCGT	7.94	-17	32.4	1.02	8.7	0.74	0.485
Severely HCGT-Mildly HCGT	18.35	-13	49.9	2.03	5.9	0.28	1.1
Severely HCGT-Moderately HCGT	10.42	-24	44.8	0.91	10.8	0.8	0.495
ANTIBIOTICS, CONSECUTIVE DAYS
One-way analysis of means (not assuming equal variances)
F = 2.0902, num df = 3.000, denom df = 14.751, p-value = 0.1452
Posthoc (Games-Howell)
	n	means	variances	sds
AHCGT	28	11	201	14.1774
Mildly SHCGT	16	7	18	4.24264
Moderately SHCGT	8	12	102	10.0995
Severely SHCGT	6	16	120	10.9545
	diff	ci.lo	ci.hi	t	df	p	cohens.d
Mildly SHCGT-AHCGT	-3.9	-11.6	3.9	1.34	34.7	0.55	-0.368
Moderately SHCGT-AHCGT	1.1	-11.6	13.9	0.26	15.8	0.99	0.0929
Severely SHCGT-AHCGT	5.6	-10.6	21.9	1.08	9	0.71	0.446
Moderately SHCGT-Mildly HCGT	5	-6.8	16.8	1.34	8.3	0.56	0.646
Severely HCGT-Mildly HCGT	9.5	-6.8	25.8	2.07	5.6	0.27	1.14
Severely HCGT-Moderately HCGT	4.5	-12.9	21.9	0.79	10.4	0.86	0.428
ANTIFUNGAL, TOTAL DAYS
One-way analysis of means (not assuming equal variances)
F = 1.3591, num df = 3.000, denom df = 12.417, p-value = 0.3006
Posthoc (Games-Howell)
	n	means	variances	sds
AHCGT	28	0.071	0.14	0.374166
Mildly SHCGT	16	1.25	11.53	3.39559
Moderately SHCGT	8	0.5	2	1.41421
Severely SHCGT	6	3.333	33.07	5.75065
	diff	ci.lo	ci.hi	t	df	p	cohens.d
Mildly SHCGT-AHCGT	1.18	-1.3	3.6	1.38	15.2	0.53	0.488
Moderately SHCGT-AHCGT	0.43	-1.2	2.1	0.85	7.3	0.83	0.414
Severely SHCGT-AHCGT	3.26	-5.4	11.9	1.39	5	0.56	0.8
Moderately SHCGT-Mildly HCGT	-0.75	-3.5	2	0.76	21.6	0.87	-0.288
Severely HCGT-Mildly HCGT	2.08	-6.4	10.6	0.83	6.4	0.84	0.441
Severely HCGT-Moderately HCGT	2.83	-5.7	11.4	1.18	5.5	0.66	0.677
ANTIFUNGAL, CONSECUTIVE DAYS
One-way analysis of means (not assuming equal variances)
F = 1.4126, num df = 3.000, denom df = 12.432, p-value = 0.2856
Posthoc (Games-Howell)
	n	means	variances	sds
AHCGT	28	0.071	0.14	0.374166
Mildly SHCGT	16	1.062	7.4	2.72029
Moderately SHCGT	8	0.5	2	1.41421
Severely SHCGT	6	3.333	33.07	5.75065
	diff	ci.lo	ci.hi	t	df	p	cohens.d
Mildly SHCGT-AHCGT	0.99	-0.97	3	1.45	15.3	0.49	0.51
Moderately SHCGT-AHCGT	0.43	-1.23	2.1	0.85	7.3	0.83	0.414
Severely SHCGT-AHCGT	3.26	-5.4	11.9	1.39	5	0.56	0.8
Moderately SHCGT-Mildly HCGT	-0.56	-2.91	1.8	0.67	21.9	0.91	-0.26
Severely HCGT-Mildly HCGT	2.27	-6.25	10.8	0.93	5.9	0.79	0.505
Severely HCGT-Moderately HCGT	2.83	-5.74	11.4	1.18	5.5	0.66	0.677
CEPHALOSPORINS, TOTAL DAYS
One-way analysis of means (not assuming equal variances)
F = 1.8595, num df = 3.000, denom df = 13.628, p-value = 0.1841
Posthoc (Games-Howell)
	n	means	variances	sds
AHCGT	28	1.8	22	4.69042
Mildly SHCGT	16	2.7	36	6
Moderately SHCGT	8	8.8	154	12.4097
Severely SHCGT	6	11.8	149	12.2066
	diff	ci.lo	ci.hi	t	df	p	cohens.d
Mildly SHCGT-AHCGT	0.87	-3.9	5.6	0.5	25.7	0.96	0.161
Moderately SHCGT-AHCGT	6.93	-7.6	21.5	1.55	7.6	0.46	0.737
Severely SHCGT-AHCGT	10.01	-8.2	28.3	1.98	5.3	0.3	1.08
Moderately SHCGT-Mildly HCGT	6.06	-8.5	20.7	1.31	8.7	0.58	0.621
Severely HCGT-Mildly HCGT	9.15	-8.9	27.2	1.76	5.9	0.38	0.951
Severely HCGT-Moderately HCGT	3.08	-16.9	23.1	0.46	11	0.97	0.25
CEPHALOSPORINS, CONSECUTIVE DAYS
One-way analysis of means (not assuming equal variances)
F = 1.4654, num df = 3.000, denom df = 13.909, p-value = 0.2669
Posthoc (Games-Howell)
	n	means	variances	sds
AHCGT	28	1.6	18	4.24264
Mildly SHCGT	16	2	14	3.74166
Moderately SHCGT	8	7.6	115	10.7238
Severely SHCGT	6	8.7	110	10.4881
	diff	ci.lo	ci.hi	t	df	p	cohens.d
Mildly SHCGT-AHCGT	0.36	-3	3.7	0.29	34.5	0.99	0.0893
Moderately SHCGT-AHCGT	5.98	-6.6	18.5	1.54	7.6	0.46	0.734
Severely SHCGT-AHCGT	7.02	-8.6	22.7	1.61	5.4	0.44	0.879
Moderately SHCGT-Mildly HCGT	5.62	-6.9	18.2	1.44	7.9	0.51	0.7
Severely HCGT-Mildly HCGT	6.67	-9	22.3	1.52	5.5	0.49	0.847
Severely HCGT-Moderately HCGT	1.04	-16.1	18.2	0.18	11.1	1	0.0983
GENTAMICIN, TOTAL DAYS
One-way analysis of means (not assuming equal variances)
F = 1.4189, num df = 3.000, denom df = 14.064, p-value = 0.2788
Posthoc (Games-Howell)
	n	means	variances	sds
AHCGT	28	7.1	23	4.79583
Mildly SHCGT	16	10.5	62	7.87401
Moderately SHCGT	8	9.8	48	6.9282
Severely SHCGT	6	13.8	128	11.3137
	diff	ci.lo	ci.hi	t	df	p	cohens.d
Mildly SHCGT-AHCGT	3.39	-2.7	9.4	1.56	21.5	0.42	0.519
Moderately SHCGT-AHCGT	2.64	-5.5	10.8	1.01	9	0.75	0.442
Severely SHCGT-AHCGT	6.73	-10.1	23.6	1.43	5.4	0.53	0.774
Moderately SHCGT-Mildly HCGT	-0.75	-9.8	8.3	0.24	15.9	1	-0.101
Severely HCGT-Mildly HCGT	3.33	-13.3	20	0.66	6.9	0.91	0.342
Severely HCGT-Moderately HCGT	4.08	-12.8	20.9	0.78	7.8	0.86	0.435
GENTAMICIN, CONSECUTIVE DAYS
One-way analysis of means (not assuming equal variances)
F = 0.86825, num df = 3.000, denom df = 14.501, p-value = 0.4799
Posthoc (Games-Howell)
	n	means	variances	sds
AHCGT	28	5.3	13	3.60555
Mildly SHCGT	16	7	18	4.24264
Moderately SHCGT	8	6	21	4.58258
Severely SHCGT	6	8.8	54	7.34847
	diff	ci.lo	ci.hi	t	df	p	cohens.d
Mildly SHCGT-AHCGT	1.71	-1.7	5.2	1.35	27.1	0.54	0.434
Moderately SHCGT-AHCGT	0.71	-4.7	6.1	0.41	9.6	0.98	0.173
Severely SHCGT-AHCGT	3.55	-7.4	14.5	1.16	5.5	0.67	0.615
Moderately SHCGT-Mildly HCGT	-1	-6.7	4.7	0.51	13.2	0.95	-0.225
Severely HCGT-Mildly HCGT	1.83	-9	12.7	0.58	6.3	0.94	0.305
Severely HCGT-Moderately HCGT	2.83	-8.1	13.8	0.83	7.9	0.84	0.463
PENICILLINS, TOTAL DAYS
One-way analysis of means (not assuming equal variances)
F = 0.37938, num df = 3.000, denom df = 15.249, p-value = 0.7692
Posthoc (Games-Howell)
	n	means	variances	sds
AHCGT	28	9.1	192	13.8564
Mildly SHCGT	16	9.6	52	7.2111
Moderately SHCGT	8	11.2	143	11.9583
Severely SHCGT	6	16.3	241	15.5242
	diff	ci.lo	ci.hi	t	df	p	cohens.d
Mildly SHCGT-AHCGT	0.48	-8	9	0.15	41.8	1	0.0436
Moderately SHCGT-AHCGT	2.11	-12	17	0.42	12.9	0.97	0.163
Severely SHCGT-AHCGT	7.19	-16	30	1.05	6.8	0.73	0.489
Moderately SHCGT-Mildly HCGT	1.62	-13	16	0.35	9.6	0.98	0.165
Severely HCGT-Mildly HCGT	6.71	-16	30	1.02	5.8	0.75	0.555
Severely HCGT-Moderately HCGT	5.08	-19	29	0.67	9.1	0.91	0.367
PENICILLINS, CONSECUTIVE DAYS
One-way analysis of means (not assuming equal variances)
F = 0.4532, num df = 3.000, denom df = 15.109, p-value = 0.7188
Posthoc (Games-Howell)
	n	means	variances	sds
AHCGT	28	8	166	12.8841
Mildly SHCGT	16	6.6	15	3.87298
Moderately SHCGT	8	8.4	84	9.16515
Severely SHCGT	6	10	58	7.61577
	diff	ci.lo	ci.hi	t	df	p	cohens.d
Mildly SHCGT-AHCGT	-1.44	-8.5	5.6	0.55	34.5	0.95	-0.151
Moderately SHCGT-AHCGT	0.38	-11.2	12	0.093	15.8	1	0.0336
Severely SHCGT-AHCGT	2	-9.7	13.7	0.507	12.2	0.96	0.189
Moderately SHCGT-Mildly HCGT	1.81	-8.9	12.6	0.537	8.2	0.95	0.258
Severely HCGT-Mildly HCGT	3.44	-7.8	14.7	1.057	6	0.73	0.571
Severely HCGT-Moderately HCGT	1.62	-11.7	15	0.362	11.8	0.98	0.193
VANCOMYCIN, TOTAL DAYS
One-way analysis of means (not assuming equal variances)
F = 1.3402, num df = 3.000, denom df = 13.809, p-value = 0.3018
Posthoc (Games-Howell)
	n	means	variances	sds
AHCGT	28	1.9	8.4	2.89828
Mildly SHCGT	16	2.6	18.3	4.27785
Moderately SHCGT	8	2.8	27.1	5.20577
Severely SHCGT	6	8.2	53.8	7.33485
	diff	ci.lo	ci.hi	t	df	p	cohens.d
Mildly SHCGT-AHCGT	0.63	-2.7	4	0.528	23.1	0.95	0.173
Moderately SHCGT-AHCGT	0.82	-5.3	6.9	0.428	8.3	0.97	0.195
Severely SHCGT-AHCGT	6.24	-4.7	17.2	2.05	5.3	0.28	1.12
Moderately SHCGT-Mildly HCGT	0.19	-6.1	6.5	0.088	11.9	1	0.0394
Severely HCGT-Mildly HCGT	5.6	-5.2	16.4	1.763	6.3	0.37	0.934
Severely HCGT-Moderately HCGT	5.42	-5.7	16.5	1.542	8.6	0.46	0.852
VANCOMYCIN, CONSECUTIVE DAYS
One-way analysis of means (not assuming equal variances)
F = 1.3176, num df = 3.000, denom df = 14.343, p-value = 0.3072
Posthoc (Games-Howell)
	n	means	variances	sds
AHCGT	28	1.2	2.5	1.58114
Mildly SHCGT	16	2.1	13.7	3.70135
Moderately SHCGT	8	1.1	2.7	1.64317
Severely SHCGT	6	5.3	29.1	5.39444
	diff	ci.lo	ci.hi	t	df	p	cohens.d
Mildly SHCGT-AHCGT	0.911	-1.8	3.7	0.94	18.1	0.79	0.32
Moderately SHCGT-AHCGT	-0.089	-2.1	1.9	0.14	11	1	-0.0555
Severely SHCGT-AHCGT	4.119	-4	12.2	1.85	5.2	0.35	1.04
Moderately SHCGT-Mildly HCGT	-1	-4	2	0.92	21.9	0.8	-0.349
Severely HCGT-Mildly HCGT	3.208	-4.7	11.2	1.34	6.9	0.57	0.694
Severely HCGT-Moderately HCGT	4.208	-3.8	12.2	1.85	5.7	0.34	1.06
CLINDAMYCIN, TOTAL DAYS
Welch Two/One Sample t-test (Series)
	n	means	variances	sds
AHCGT	28	0.142857	0.571429	0.755929
Mildly SHCGT	16	0	0	0
Moderately SHCGT	8	0	0	0
Severely SHCGT	6	1.33333	4.66667	2.16025
	diff	ci.lo	ci.hi	t	df	p	cohens.d
AHCGT > 0	0.142857	-0.10047	Inf	1	27	0.1631	0.267
AHCGT-Severely SHCGT	-1.19048	-3.45271	1.07176	-1.3325	5.2652	0.2375	-0.736
Severely HCGT > 0	1.33333	-0.443772	Inf	1.5119	5	0.09549	0.873
CLINDAMYCIN, CONSECUTIVE DAYS
Welch Two/One Sample t-test (Series)
	n	means	variances	sds
AHCGT	28	0.142857	0.571429	0.755929
Mildly SHCGT	16	0	0	0
Moderately SHCGT	8	0	0	0
Severely SHCGT	6	1.33333	4.66667	2.16025
	diff	ci.lo	ci.hi	t	df	p	cohens.d
AHCGT > 0	0.142857	-0.10047	Inf	1	27	0.1631	0.267
AHCGT-Severely SHCGT	-1.19048	-3.45271	1.07176	-1.3325	5.2652	0.2375	-0.736
Severely HCGT > 0	1.33333	-0.443772	Inf	1.5119	5	0.09549	0.873
ERYTHROMYCIN, TOTAL DAYS
Welch Two/One Sample t-test (Series)
	n	means	variances	sds
AHCGT	28	2.46429	59.6653	7.72433
Mildly SHCGT	16	0	0	0
Moderately SHCGT	8	0	0	0
Severely SHCGT	6	2.83333	48.1667	6.94022
	diff	ci.lo	ci.hi	t	df	p	cohens.d
AHCGT > 0	2.46429	-0.0221101	Inf	1.6881	27	0.05145	0.451
AHCGT-Severely SHCGT	-0.369047	-7.73454	6.99644	-0.11579	7.9036	0.9107	-0.0503
Severely HCGT > 0	2.83333	-2.87597	Inf	1	5	0.1816	0.577
ERYTHROMYCIN, CONSECUTIVE DAYS
Welch Two/One Sample t-test (Series)
	n	means	variances	sds
AHCGT	28	2.32143	55.041	7.41896
Mildly SHCGT	16	0	0	0
Moderately SHCGT	8	0	0	0
Severely SHCGT	6	2.83333	48.1667	6.94022
	diff	ci.lo	ci.hi	t	df	p	cohens.d
AHCGT > 0	2.32143	-0.0666706	Inf	1.6557	27	0.05468	0.443
AHCGT-Severely SHCGT	-0.511904	-7.85788	6.83407	-0.16193	7.6634	0.8755	-0.0713
Severely HCGT > 0	2.83333	-2.87597	Inf	1	5	0.1816	0.577
METRONIDAZOLE, TOTAL DAYS
Welch Two/One Sample t-test (Series)
	n	means	variances	sds
AHCGT	28	0.285714	1.1746	1.08379
Mildly SHCGT	16	1.9375	24.8625	4.98623
Moderately SHCGT	8	0	0	0
Severely SHCGT	6	10.5	135.9	11.6576
	diff	ci.lo	ci.hi	t	df	p	cohens.d
AHCGT-Mildly SHCGT	-1.65179	-4.33236	1.02879	-1.3075	15.814	0.2097	0.458
AHCGT > 0	0.285714	-0.0631486	Inf	1.395	27	0.0872	0.373
AHCGT-Severely SHCGT	-10.2143	-22.4459	2.01736	-2.1442	5.0185	0.08466	1.23
Mildly HCGT > 0	1.9375	-0.247779	Inf	1.5543	15	0.07048	0.55
Mildly HCGT-Severely HCGT	-8.5625	-20.7556	3.6306	-1.7404	5.7006	0.135	0.955
Severely HCGT > 0	10.5	0.909979	Inf	2.2063	5	0.03924	1.27
METRONIDAZOLE, CONSECUTIVE DAYS
Welch Two/One Sample t-test (Series)
	n	means	variances	sds
AHCGT	28	0.214286	0.619048
Mildly SHCGT	16	1.4375	13.8625
Moderately SHCGT	8	0	0
Severely SHCGT	6	9
	diff	ci.lo	ci.hi	t	df	p	cohens.d
AHCGT-Mildly SHCGT	-1.22321	-3.22384	0.777407	-1.2977	15.77	0.2131	-0.455
AHCGT > 0	0.214286	-0.038977	Inf	1.4412	27	0.08052	0.385
AHCGT-Severely SHCGT	-7.5625	-19.152	1.58053	-2.1769	5.0136	0.08129	-1.25
Mildly HCGT > 0	1.4375	-0.194256	Inf	1.5444	15	0.07167	0.546
Mildly HCGT-Severely HCGT	-7.5625	-17.8974	2.7724	-1.827	5.5416	0.1215	-1.01
Severely HCGT > 0	9	0.872916	Inf	2.2315	5	0.03801	1.29
