# Supplementary material for: Bacteroidota and Lachnospiraceae integration into the gut microbiome at key time points in early life are linked to infant neurodevelopment
Source: Gut Microbes. 2021 Nov 28;13(1):1997560. doi: 10.1080/19490976.2021.1997560 (PMC8632288; doi:10.1080/19490976.2021.1997560)
Supplement: Supplemental Material [file KGMI_A_1997560_SM6479.zip › Supplementary information/Table S4.xlsx]

## Sheet: Sheet1
ACTINOBACTERIOTA	PMA Timeframe	AHCGT (LM)	Mildly SHCGT (LM)	Moderately to Severely SHCGT (LM)
Actinomycetaceae	24-30	17% (+4%)	36% (-3%)	13% (-13%)
	31-36	44% (+6%)	50% (+5%)	18% (-4%)
Atopobiaceae	24-30	0% (~0%)	14% (+3%)	0% (~0%)
	31-36	20% (+3%)	14% (+4%)	0% (~0%)
Bifidobacteriaceae	24-30	56% (+1%)	64% (+3%)	63% (+4%)
	31-36	68% (~0%)	64% (+9%)	36% (-7%)
Coriobacteriaceae	24-30	17% (+4%)	21% (-4%)	13% (-13%)
	31-36	32% (~0%)	7% (+2%)	9% (+5%)
Dermabacteraceae	24-30	0% (~0%)	14% (-6%)	13% (-13%)
	31-36	20% (+3%)	14% (+4%)	0% (~0%)
Eggerthellaceae	24-30	28% (+8%)	21% (+4%)	13% (+20%)
	31-36	32% (-4%)	0% (~0%)	18% (-4%)
Micrococcaceae	24-30	28% (+1%)	21% (-4%)	38% (+29%)
	31-36	28% (-1%)	29% (+7%)	55% (+16%)
Mycobacteriaceae	24-30	17% (+3%)	43% (-1%)	50% (-50%)
	31-36	52% (-2%)	50% (+5%)	27% (+2%)
Propionibacteriaceae	24-30	17% (-3%)	14% (-6%)	0% (~0%)
	31-36	24% (+3%)	21% (-3%)	0% (~0%)
BACTEROIDOTA	PMA Timeframe	AHCGT (LM)	Mildly SHCGT (LM)	Moderately to Severely SHCGT (LM)
Bacteroidaceae	24-30	61% (+3%)	50% (~0%)	63% (+4%)
	31-36	68% (~0%)	36% (+9%)	55% (+2%)
Bacteroides	24-30	50% (+7%)	43% (-1%)	38% (-5%)
	31-36	48% (-3%)	14% (+4%)	27% (-13%)
Bacteroides_B	24-30	33% (+10%)	43% (-1%)	50% (+17%)
	31-36	48% (+2%)	21% (+6%)	9% (+5%)
Prevotella	24-30	11% (-4%)	21% (+4%)	50% (+17%)
	31-36	28% (-1%)	7% (+2%)	18% (+11%)
Cyclobacteriaceae	24-30	17% (-3%)	7% (+1%)	25% (+8%)
	31-36	0% (~0%)	7% (+2%)	18% (+11%)
Flavobacteriaceae	24-30	22% (-1%)	7% (+1%)	25% (+8%)
	31-36	12% (-3%)	7% (+2%)	18% (-4%)
Muribaculaceae	24-30	0% (~0%)	14% (-6%)	13% (+20%)
	31-36	16% (-5%)	7% (-7%)	0% (~0%)
OLB5	24-30	17% (-3%)	0% (~0%)	0% (~0%)
	31-36	0% (~0%)	0% (~0%)	9% (+5%)
Rikenellaceae	24-30	22% (+7%)	29% (-4%)	25% (+8%)
	31-36	20% (-2%)	7% (+2%)	9% (+5%)
Sphingobacteriaceae	24-30	17% (-3%)	14% (+3%)	13% (-13%)
	31-36	4% (+1%)	0% (~0%)	0% (~0%)
Tannerellaceae	24-30	28% (+8%)	29% (-12%)	13% (-13%)
	31-36	44% (~0%)	7% (+2%)	27% (+2%)
Weeksellaceae	24-30	11% (+3%)	14% (+3%)	13% (-13%)
	31-36	28% (+4%)	7% (+2%)	9% (+5%)
LACHNOSPIRACEAE	PMA Timeframe	AHCGT (LM)	Mildly SHCGT (LM)	Moderately to Severely SHCGT (LM)
Agathobacter	24-30	28% (+8%)	21% (-4%)	0% (~0%)
	31-36	16% (-2%)	14% (+4%)	9% (+5%)
Anaerostipes	24-30	50% (+7%)	36% (-3%)	25% (+8%)
	31-36	32% (~0%)	14% (+4%)	9% (+5%)
Blautia	24-30	17% (+4%)	0% (~0%)	25% (-25%)
	31-36	12% (-3%)	7% (+2%)	0% (~0%)
Blautia_A	24-30	50% (~0%)	43% (-1%)	63% (+4%)
	31-36	60% (-5%)	21% (+6%)	27% (-13%)
Coprococcus	24-30	6% (+1%)	7% (+1%)	0% (~0%)
	31-36	16% (-2%)	0% (~0%)	0% (~0%)
Coprococcus_A	24-30	11% (+3%)	14% (+3%)	13% (~0%)
	31-36	12% (-3%)	0% (~0%)	9% (+5%)
Coprococcus_B	24-30	11% (+3%)	29% (-4%)	0% (~0%)
	31-36	24% (-1%)	14% (+4%)	9% (+5%)
Dorea	24-30	22% (+7%)	29% (-4%)	38% (+29%)
	31-36	36% (~0%)	14% (+4%)	9% (+5%)
Eisenbergiella	24-30	0% (~0%)	14% (+3%)	0% (~0%)
	31-36	12% (-3%)	0% (~0%)	0% (~0%)
Eubacterium_E	24-30	22% (+7%)	29% (-4%)	0% (~0%)
	31-36	36% (~0%)	14% (+4%)	9% (+5%)
Eubacterium_G	24-30	0% (~0%)	7% (+1%)	0% (~0%)
	31-36	12% (-3%)	0% (~0%)	0% (~0%)
Faecalicatena	24-30	28% (+8%)	36% (-3%)	38% (-5%)
	31-36	32% (~0%)	14% (-5%)	9% (+5%)
Fusicatenibacter	24-30	17% (+4%)	21% (+4%)	13% (-13%)
	31-36	28% (-1%)	7% (+2%)	9% (+5%)
Hungatella	24-30	17% (+4%)	0% (~0%)	25% (+8%)
	31-36	8% (+1%)	0% (~0%)	9% (-9%)
KLE1615	24-30	6% (+1%)	29% (-4%)	0% (~0%)
	31-36	16% (-2%)	0% (~0%)	0% (~0%)
Lachnospira	24-30	6% (+1%)	14% (-6%)	0% (~0%)
	31-36	12% (-3%)	0% (~0%)	9% (+5%)
Roseburia	24-30	22% (+7%)	21% (-4%)	0% (~0%)
	31-36	12% (-3%)	0% (~0%)	0% (~0%)
Ruminococcus_A	24-30	17% (-3%)	0% (~0%)	25% (-25%)
	31-36	12% (+2%)	0% (~0%)	0% (~0%)
Sellimonas	24-30	0% (~0%)	0% (~0%)	0% (~0%)
	31-36	16% (+2%)	0% (~0%)	0% (~0%)
