# Supplementary material for: Bacteroidota and Lachnospiraceae integration into the gut microbiome at key time points in early life are linked to infant neurodevelopment
Source: Gut Microbes. 2021 Nov 28;13(1):1997560. doi: 10.1080/19490976.2021.1997560 (PMC8632288; doi:10.1080/19490976.2021.1997560)
Supplement: Supplemental Material [file KGMI_A_1997560_SM6479.zip › Supplementary information/Table S5.xlsx]

## Sheet: Sheet1
LIMITED MORBIDITY SUBSET
KEGG Pathway	AHCGT vs. SHCGT
1. CARBOHYDRATE METABOLISM	10
1.1 Starch and sucrose metabolism:	6
glycogen synthase [EC:2.4.1.11]	Overall: p=0.0006, diff=0.67 [0.31, 1.04], R2=0.12; p=ns, 78% vs. 52%
	31-36: p=0.0004, diff=5.52 [2.70, 8.35], R2=0.15; p=ns, 73% vs. 28%
glucan 1,4-alpha-glucosidase [EC:3.2.1.3]	Overall: p=0.002, diff=0.64 [0.25, 1.02], R2=0.12; p=ns, 87% vs. 67%
	31-36: p=0.0006, diff=6.16 [2.86, 9.45], R2=0.16; p=0.009, 82% vs. 39%
glycogen phosphorylase/synthase [EC:2.4.1.1 2.4.1.11]	Overall: p=0.001, diff=0.62 [0.26, 0.98], R2=0.11; p=ns, 78% vs. 57%
	31-36: p=0.0006, diff=5.56 [2.58, 8.55], R2=0.14; p=ns, 73% vs. 28%
alpha-amylase [EC:3.2.1.1]	Overall: p=0.002, diff=0.64 [0.25, 1.02], R2=0.11; p=ns, 83% vs. 57%
	31-36: p=0.002, diff=5.37 [2.23, 8.51], R2=0.13; p=0.009, 82% vs. 39%
hexokinase [EC:2.7.1.1]	Overall: p=0.003, diff=0.65 [0.25, 1.06], R2=0.10; p=ns, 65% vs. 29%
	31-36: p=0.006, diff=3.77 [1.25, 6.29], R2=0.097; p=ns, 55% vs. 17%
1.2 Amino sugar and nucleotide sugar metabolism:	3
fucokinase [EC:2.7.1.52]	Overall: p=0.002, diff=0.64 [0.26, 1.02], R2=0.12; p=ns, 78% vs. 48%
	31-36: p=0.002, diff=5.02 [2.06, 7.99], R2=0.13; p=0.004, 73% vs. 22%
N-acylglucosamine 2-epimerase [EC:5.1.3.8]	Overall: p=0.002, diff=0.64 [0.25, 1.02], R2=0.11; p=ns, 83% vs. 57%
	31-36: p=0.002, diff=5.45 [2.27, 8.63], R2=0.14; p=0.009, 82% vs. 39%
2. METABOLISM OF COFACTORS AND VITAMINS	6
3. LIPID METABOLISM	4
4. GLYCAN BIOSYNTHESIS AND METABOLISM	3
