# Supplementary material for: Bacteroidota and Lachnospiraceae integration into the gut microbiome at key time points in early life are linked to infant neurodevelopment
Source: Gut Microbes. 2021 Nov 28;13(1):1997560. doi: 10.1080/19490976.2021.1997560 (PMC8632288; doi:10.1080/19490976.2021.1997560)
Supplement: Supplemental Material [file KGMI_A_1997560_SM6479.zip › Supplementary information/Table S6.xlsx]

## Sheet: Sheet1
LIMITED MORBIDITY SUBSET
MODE OF DELIVERY, VAGINAL DELIVERY
Fisher's Exact Test for Count Data (2x2)
	n	count	percent
AHCGT	23	10	43.5
SHCGT	21	2	9.5
	odds ratio	ci.lo	ci.hi	p
SHCGT-AHCGT	0.143164	0.0131939	0.83244	0.01743
ESTIMATED GESTATIONAL AGE AT BIRTH, COMPLETED WEEKS
Welch Two Sample t-test
	n	means	variances	sds
AHCGT	23	28.4783	7.26087	2.6946
SHCGT	21	27.9048	6.39048	2.52794
	diff	ci.lo	ci.hi	t	df	p	cohens.d
AHCGT-SHCGT	0.5735	-1.01558	2.16258	0.72835	41.964	0.4704	0.22
SEX, MALE
Fisher's Exact Test for Count Data (2x2)
	n	count	percent
AHCGT	23	12	52.2
SHCGT	21	10	47.6
	odds ratio	ci.lo	ci.hi	p
SHCGT-AHCGT	0.836803	0.217318	3.18315	1
BIRTHWEIGHT, KILOGRAMS
Welch Two Sample t-test
	n	means	variances	sds
AHCGT	23	1053.04	134290	366.456
SHCGT	21	1141.9	179324	423.466
	diff	ci.lo	ci.hi	t	df	p	cohens.d
AHCGT-SHCGT	-88.862	-331.244	153.522	-0.74108	39.789	0.463	-0.224
BIRTH HEAD CIRCUMFERENCE, CENTIMETERS
Welch Two Sample t-test
	n	means	variances	sds
AHCGT	23	25.1522	7.80534	2.7938
SHCGT	21	25.8333	9.13333	3.02214
	diff	ci.lo	ci.hi	t	df	p	cohens.d
AHCGT-SHCGT	-0.68116	-2.45848	1.09616	-0.7741	40.804	0.4433	-0.234
BRONCHOPULMONARY DYSPLASIA
Fisher's Exact Test for Count Data (2x2)
	n	count	percent
AHCGT	23	12	52.2
SHCGT	21	10	47.6
	odds ratio	ci.lo	ci.hi	p
SHCGT-AHCGT	0.836803	0.217318	3.18315	1
LENGTH OF NEONATAL INTENSIVE CARE UNIT STAY, DAYS
Welch Two Sample t-test
	n	means	variances	sds
AHCGT	23	75.6087	1133.25	33.6638
SHCGT	21	83.1429	2415.73	49.1501
	diff	ci.lo	ci.hi	t	df	p	cohens.d
AHCGT-SHCGT	-7.53416	-33.5573	18.489	-0.58777	34.97	0.5605	-0.179
POSTMENSTRUAL AGE AT DISCHARGE, COMPLETED WEEKS
Welch Two Sample t-test
	n	means	variances	sds
AHCGT	23	38.8696	14.3004	3.78159
SHCGT	21	39.2381	25.3905	5.0389
	diff	ci.lo	ci.hi	t	df	p	cohens.d
AHCGT-SHCGT	-0.36853	-3.11021	2.37315	-0.27236	36.971	0.7869	-0.0827
TOTAL PARENTERAL NUTRITION, DAYS
Welch Two Sample t-test
	n	means	variances	sds
AHCGT	23	6.43478	74.6205	8.63832
SHCGT	21	7.04762	58.9476	7.67774
	diff	ci.lo	ci.hi	t	df	p	cohens.d
AHCGT-SHCGT	-0.612836	-5.57733	4.35165	-0.24912	41.974	0.8045	-0.075
TOTAL ENTERAL FEEDS, DAY OF LIFE ACHIEVED
Welch Two Sample t-test
	n	means	variances	sds
AHCGT	23	22.4348	228.53	15.1172
SHCGT	21	21.1429	179.729	13.4063
	diff	ci.lo	ci.hi	t	df	p	cohens.d
AHCGT-SHCGT	1.29192	-7.38708	9.97094	0.30041	41.97	0.7653	0.0904
TOTAL ENTERAL FEEDS, MEAN MILILITRES PER KILOGRAM BODYWEIGHT
Welch Two Sample t-test
	n	means	variances	sds
AHCGT	23	97.6162	594.507	24.3825
SHCGT	21	98.4854	502.652	22.4199
	diff	ci.lo	ci.hi	t	df	p	cohens.d
AHCGT-SHCGT	-0.86923	-15.1084	13.3699	-0.12319	41.996	0.9025	-0.0371
HUMAN MILK, MEAN MILILITRES PER KILOGRAM BODYWEIGHT
Welch Two Sample t-test
	n	means	variances	sds
AHCGT	23	53.0743	1916.81	43.7813
SHCGT	21	44.4034	1462.64	38.2445
	diff	ci.lo	ci.hi	t	df	p	cohens.d
AHCGT-SHCGT	8.6709	-16.2918	33.6336	0.70103	41.926	0.4872	0.211
FORMULA, MEAN MILILITRES PER KILOGRAM BODYWEIGHT
Welch Two Sample t-test
	n	means	variances	sds
AHCGT	23	44.5419	1815.16	42.6047
SHCGT	21	54.082	1286.19	35.8635
	diff	ci.lo	ci.hi	t	df	p	cohens.d
AHCGT-SHCGT	-9.54012	-33.437	14.3567	-0.80581	41.742	0.4249	-0.242
HUMAN MILK, MEAN PERCENTAGE OF ENTERAL FEEDS
Welch Two Sample t-test
	n	means	variances	sds
AHCGT	23	53.2029	1590.14	39.8765
SHCGT	21	43.2929	1183.19	34.3975
	diff	ci.lo	ci.hi	t	df	p	cohens.d
AHCGT-SHCGT	9.90996	-12.698	32.5179	0.88468	41.876	0.3814	0.266
ANTIBIOTICS, TOTAL DAYS
Welch Two Sample t-test
	n	means	variances	sds
AHCGT	23	10.087	85.1739	9.22897
SHCGT	21	10.8571	117.729	10.8503
	diff	ci.lo	ci.hi	t	df	p	cohens.d
AHCGT-SHCGT	-0.77018	-6.93923	5.39886	-0.25243	39.486	0.802	-0.0765
ANTIBIOTICS, CONSECUTIVE DAYS
Welch Two Sample t-test
	n	means	variances	sds
AHCGT	23	8.08696	59.3557	7.70427
SHCGT	21	6.71429	27.1143	5.20714
	diff	ci.lo	ci.hi	t	df	p	cohens.d
AHCGT-SHCGT	1.37267	-2.60794	5.35328	0.6976	38.829	0.4896	0.209
ANTIFUNGAL, TOTAL DAYS
Welch Two Sample t-test
	n	means	variances	sds
AHCGT	23	0.0869565	0.173913	0.417029
SHCGT	21	0.619048	2.84762	1.68749
	diff	ci.lo	ci.hi	t	df	p	cohens.d
AHCGT-SHCGT	-0.532091	-1.31631	0.252126	-1.4063	22.23	0.1735	-0.433
ANTIFUNGAL, CONSECUTIVE DAYS
Welch Two Sample t-test
	n	means	variances	sds
AHCGT	23	0.0869565	0.173913	0.417029
SHCGT	21	0.619048	2.84762	1.68749
	diff	ci.lo	ci.hi	t	df	p	cohens.d
AHCGT-SHCGT	-0.532091	-1.31631	0.252126	-1.4063	22.23	0.1735	-0.433
CEPHALOSPORINS, TOTAL DAYS
Welch Two Sample t-test
	n	means	variances	sds
AHCGT	23	1.3913	17.4308	4.17502
SHCGT	21	1.66667	19.0333	4.36272
	diff	ci.lo	ci.hi	t	df	p	cohens.d
AHCGT-SHCGT	-0.275363	-2.88022	2.3295	-0.21345	41.226	0.832	-0.0645
CEPHALOSPORINS, CONSECUTIVE DAYS
Welch Two Sample t-test
	n	means	variances	sds
AHCGT	23	1.3913	17.4308	4.17502
SHCGT	21	1.47619	15.1619	3.89383
	diff	ci.lo	ci.hi	t	df	p	cohens.d
AHCGT-SHCGT	-0.084886	-2.53991	2.37014	-0.069779	41.977	0.9447	-0.021
GENTAMICIN, TOTAL DAYS
Welch Two Sample t-test
	n	means	variances	sds
AHCGT	23	6.91304	27.1739	5.21286
SHCGT	21	8.57143	51.9571	7.20813
	diff	ci.lo	ci.hi	t	df	p	cohens.d
AHCGT-SHCGT	-1.65839	-5.53542	2.21865	-0.86737	36.165	0.3915	-0.264
GENTAMICIN, CONSECUTIVE DAYS
Welch Two Sample t-test
	n	means	variances	sds
AHCGT	23	4.95652	14.1344	3.75957
SHCGT	21	5.71429	15.5143	3.93882
	diff	ci.lo	ci.hi	t	df	p	cohens.d
AHCGT-SHCGT	-0.757764	-3.10679	1.59127	-0.65138	41.197	0.5184	-0.197
PENICILLINS, TOTAL DAYS
Welch Two Sample t-test
	n	means	variances	sds
AHCGT	23	6	20	4.47214
SHCGT	21	7.85714	46.4286	6.81385
	diff	ci.lo	ci.hi	t	df	p	cohens.d
AHCGT-SHCGT	-1.85714	-5.42383	1.70954	-1.0581	34.039	0.2974	-0.322
PENICILLINS, CONSECUTIVE DAYS
Welch Two Sample t-test
	n	means	variances	sds
AHCGT	23	4.95652	16.0435	4.00543
SHCGT	21	5.57143	14.0571	3.74929
	diff	ci.lo	ci.hi	t	df	p	cohens.d
AHCGT-SHCGT	-0.614907	-2.97441	1.7446	-0.52594	41.969	0.6017	-0.159
VANCOMYCIN, TOTAL DAYS
Welch Two Sample t-test
	n	means	variances	sds
AHCGT	23	1.78261	8.72332	2.95353
SHCGT	21	1.04762	4.64762	2.15583
	diff	ci.lo	ci.hi	t	df	p	cohens.d
AHCGT-SHCGT	0.73499	-0.831135	2.30111	0.9484	40.134	0.3486	0.284
VANCOMYCIN, CONSECUTIVE DAYS
Welch Two Sample t-test
	n	means	variances	sds
AHCGT	23	1.04348	2.2253	1.49174
SHCGT	21	0.904762	2.69048	1.64027
	diff	ci.lo	ci.hi	t	df	p	cohens.d
AHCGT-SHCGT	0.138716	-0.819263	1.0967	0.29252	40.576	0.7714	0.0885
CLINDAMYCIN, TOTAL DAYS
One Sample t-test
	n	means	variances	sds
AHCGT	23	0	0	0
SHCGT	21	0.142857	0.428571	0.654654
	diff	ci.lo	ci.hi	t	df	p	cohens.d
SHCGT > 0	0.142857	-0.103531	Inf	1	20	0.1646	0.309
CLINDAMYCIN, CONSECUTIVE DAYS
One Sample t-test
	n	means	variances	sds
AHCGT	23	0	0	0
SHCGT	21	0.142857	0.428571	0.654654
	diff	ci.lo	ci.hi	t	df	p	cohens.d
SHCGT > 0	0.142857	-0.103531	Inf	1	20	0.1646	0.309
ERYTHROMYCIN, TOTAL DAYS
Welch Two Sample t-test
	n	means	variances	sds
AHCGT	23	3	71.5455	8.45845
SHCGT	21	0.809524	13.7619	3.7097
	diff	ci.lo	ci.hi	t	df	p	cohens.d
AHCGT-SHCGT	2.19048	-1.76877	6.14973	1.1288	30.745	0.2677	0.335
ERYTHROMYCIN, CONSECUTIVE DAYS
Welch Two Sample t-test
	n	means	variances	sds
AHCGT	23	2.82609	66.0593	8.12769
SHCGT	21	0.809524	13.7619	3.7097
	diff	ci.lo	ci.hi	t	df	p	cohens.d
AHCGT-SHCGT	2.01656	-1.81205	5.84517	1.0737	31.387	0.2911	0.319
METRONIDAZOLE, TOTAL DAYS
Welch Two Sample t-test
	n	means	variances	sds
AHCGT	23	0.217391	1.08696	1.04257
SHCGT	21	1.47619	19.3619	4.40022
	diff	ci.lo	ci.hi	t	df	p	cohens.d
AHCGT-SHCGT	-1.2588	-3.30027	0.782675	-1.2786	22.05	0.2143	-0.394
METRONIDAZOLE, CONSECUTIVE DAYS
Welch Two Sample t-test
	n	means	variances	sds
AHCGT	23	0.130435	0.391304	0.625543
SHCGT	21	1.09524	10.7905	3.28489
	diff	ci.lo	ci.hi	t	df	p	cohens.d
AHCGT-SHCGT	-0.964803	-2.47859	0.54898	-1.3242	21.325	0.1995	-0.408
