# Supplementary material for: Bacteroidota and Lachnospiraceae integration into the gut microbiome at key time points in early life are linked to infant neurodevelopment
Source: Gut Microbes. 2021 Nov 28;13(1):1997560. doi: 10.1080/19490976.2021.1997560 (PMC8632288; doi:10.1080/19490976.2021.1997560)
Supplement: Supplemental Material [file KGMI_A_1997560_SM6479.zip › Supplementary information/Table S7.xlsx]

## Sheet: Sheet1
BACTEROIDOTA
Type III Analysis of Variance Table with Satterthwaite's method
	Sum Sq	Mean Sq	NumDF	DenDF	F value	Pr(>F)	total # of tests	FP	BH	# of tests ≤ BH threshold	adj. FP
Delivery	4.8713	4.8713	1	53.379	6.9224	0.0111	36	≥1%	0.199843	2	<1%
PMA	3.9735	3.9735	1	234.571	5.6466	0.01829
Least Squares Means table
Individual
	Estimate	Std. Error	df	t value	lower	upper	Pr(>|t|)
DeliveryCS	-0.175292	0.0962906	52.1	-1.8204	-0.368507	0.0179223	0.07444
DeliveryVD	0.324503	0.163732	53.8	1.9819	-0.0037919	0.652799	0.05261
	Confidence level: 95%
	Degrees of freedom method: Satterthwaite
Pairwise
	Estimate	Std. Error	df	t value	lower	upper	Pr(>|t|)
DeliveryCS - DeliveryVD	-0.4998	0.18996	53.4	-2.631	-0.88075	-0.11885	0.0111
	Confidence level: 95%
	Degrees of freedom method: Satterthwaite
Overall R2
0.0756817
TANNERELLACEAE
Type III Analysis of Variance Table with Satterthwaite's method
	Sum Sq	Mean Sq	NumDF	DenDF	F value	Pr(>F)	total # of tests	FP	BH	# of tests ≤ BH threshold	adj. FP
Delivery	7.0746	7.0746	1	37.608	7.9066	0.007782	244	<1%	0.474704	4	<1%
PMA	0.0372	0.0372	1	205.2	0.0416	0.838668
Least Squares Means table
Individual
	Estimate	Std. Error	df	t value	lower	upper	Pr(>|t|)
DeliveryCS	-0.124947	0.085715	40.7	-1.4577	-0.298092	0.048198	0.1526
DeliveryVD	0.349592	0.145331	36.5	2.4055	0.054995	0.644188	0.02133	*
	Confidence level: 95%
	Degrees of freedom method: Satterthwaite
Pairwise
	Estimate	Std. Error	df	t value	lower	upper	Pr(>|t|)
DeliveryCS - DeliveryVD	-0.47454	0.16876	37.6	-2.8119	-0.8163	-0.13278	0.007782
	Confidence level: 95%
	Degrees of freedom method: Satterthwaite
Overall R2
0.0436826
METHANOBACTERACEAE
Type III Analysis of Variance Table with Satterthwaite's method
	Sum Sq	Mean Sq	NumDF	DenDF	F value	Pr(>F)	total # of tests	FP	BH	# of tests ≤ BH threshold	adj. FP
Delivery	7.6923	7.6923	1	237	7.885	0.0054	244	<1%	0.474704	4	<1%
PMA	0.1917	0.1917	1	237	0.1965	0.658
Least Squares Means table
Individual
	Estimate	Std. Error	df	t value	lower	upper	Pr(>|t|)
DeliveryCS	-0.108066	0.074471	237	-1.4511	-0.254775	0.038644	0.14807
DeliveryVD	0.297181	0.123553	237	2.4053	0.053778	0.540584	0.01693	*
	Confidence level: 95%
	Degrees of freedom method: Satterthwaite
Pairwise
	Estimate	Std. Error	df	t value	lower	upper	Pr(>|t|)
DeliveryCS - DeliveryVD	-0.40525	0.14432	237	-2.808	-0.68956	-0.12094	0.0054
	Confidence level: 95%
	Degrees of freedom method: Satterthwaite
Overall R2
0.0323353
BACTEROIDES_B
Type III Analysis of Variance Table with Satterthwaite's method
	Sum Sq	Mean Sq	NumDF	DenDF	F value	Pr(>F)	total # of tests	FP	BH	# of tests ≤ BH threshold	adj. FP
Delivery	4.019	4.019	1	65.133	7.2823	0.00886	476	<1%	0.749622	6	≥1%
PMA	2.9221	2.9221	1	236.948	5.2947	0.02226
Least Squares Means table
Individual
	Estimate	Std. Error	df	t value	lower	upper	Pr(>|t|)
DeliveryCS	-0.223095	0.097808	62.2	-2.2809	-0.418598	-0.027592	0.02599
DeliveryVD	0.296265	0.165746	66.1	1.7875	-0.034644	0.627174	0.07844
	Confidence level: 95%
	Degrees of freedom method: Satterthwaite
Pairwise
	Estimate	Std. Error	df	t value	lower	upper	Pr(>|t|)
DeliveryCS - DeliveryVD	-0.51936	0.19246	65.1	-2.6986	-0.90371	-0.13501	0.00886
	Confidence level: 95%
	Degrees of freedom method: Satterthwaite
Overall R2
0.0834298
PARABACTEROIDES
Type III Analysis of Variance Table with Satterthwaite's method
	Sum Sq	Mean Sq	NumDF	DenDF	F value	Pr(>F)	total # of tests	FP	BH	# of tests ≤ BH threshold	adj. FP
Delivery	6.9464	6.9464	1	40.133	7.9502	0.007434	476	<1%	0.749622	6	≥1%
PMA	0.5629	0.5629	1	212.205	0.6443	0.423069
Least Squares Means table
Individual
	Estimate	Std. Error	df	t value	lower	upper	Pr(>|t|)
DeliveryCS	-0.123075	0.087722	42.4	-1.403	-0.300055	0.053905	0.16789
DeliveryVD	0.364466	0.148967	39.3	2.4466	0.063225	0.665706	0.01899	*
	Confidence level: 95%
	Degrees of freedom method: Satterthwaite
Pairwise
	Estimate	Std. Error	df	t value	lower	upper	Pr(>|t|)
DeliveryCS - DeliveryVD	-0.48754	0.17291	40.1	-2.8196	-0.83697	-0.13811	0.007434
	Confidence level: 95%
	Degrees of freedom method: Satterthwaite
Overall R2
0.0492526
METHANOBREVIBACTER_A
Type III Analysis of Variance Table with Satterthwaite's method
	Sum Sq	Mean Sq	NumDF	DenDF	F value	Pr(>F)	total # of tests	FP	BH	# of tests ≤ BH threshold	adj. FP
Delivery	6.711	6.711	1	237	6.8472	0.009449	476	<1%	0.749622	6	≥1%
PMA	0.0046	0.0046	1	237	0.0047	0.945239
Least Squares Means table
Individual
	Estimate	Std. Error	df	t value	lower	upper	Pr(>|t|)
DeliveryCS	-0.100938	0.074644	237	-1.3522	-0.247989	0.046114	0.17759
DeliveryVD	0.277579	0.123841	237	2.2414	0.033609	0.521548	0.02593
	Confidence level: 95%
	Degrees of freedom method: Satterthwaite
Pairwise
	Estimate	Std. Error	df	t value	lower	upper	Pr(>|t|)
DeliveryCS - DeliveryVD	-0.378516	0.144654	237	-2.6167	-0.663487	-0.093545	0.009449
	Confidence level: 95%
	Degrees of freedom method: Satterthwaite
Overall R2
0.0278604
PARABACTEROIDES_DISTASONIS
Type III Analysis of Variance Table with Satterthwaite's method
	Sum Sq	Mean Sq	NumDF	DenDF	F value	Pr(>F)	total # of tests	FP	BH	# of tests ≤ BH threshold	adj. FP
Delivery	5.4928	5.4928	1	51.332	7.3557	0.009074	1259	<1%	0.997236	1258	≥1%
PMA	0.667	0.667	1	235.527	0.8932	0.345576
Least Squares Means table
Individual
	Estimate	Std. Error	df	t value	lower	upper	Pr(>|t|)
DeliveryCS	-0.130159	0.101962	49.8	-1.2765	-0.334982	0.074663	0.20769
DeliveryVD	0.415179	0.17329	51.8	2.3959	0.067421	0.762938	0.02023
	Confidence level: 95%
	Degrees of freedom method: Satterthwaite
Pairwise
	Estimate	Std. Error	df	t value	lower	upper	Pr(>|t|)
DeliveryCS - DeliveryVD	-0.54534	0.20107	51.3	-2.7121	-0.94895	-0.14173	0.009074
	Confidence level: 95%
	Degrees of freedom method: Satterthwaite
Overall R2
0.0606722
