# Supplementary material for: Bacteroidota and Lachnospiraceae integration into the gut microbiome at key time points in early life are linked to infant neurodevelopment
Source: Gut Microbes. 2021 Nov 28;13(1):1997560. doi: 10.1080/19490976.2021.1997560 (PMC8632288; doi:10.1080/19490976.2021.1997560)
Supplement: Supplemental Material [file KGMI_A_1997560_SM6479.zip › Supplementary information/Table S8.xlsx]

## Sheet: Sheet1
EGA AT BIRTH
Cumulative Link Mixed Model fitted with the adaptive Gauss-Hermite quadrature approximation with 10 quadrature points
Location coefficients:
	Estimate	Std. Error	z value	lower	upper	Pr(>|z|)
VD	-7.3417	0.0023	-3207.18	-7.34618	-7.33721	< 2e-16
EGA	-14.8439	0.0022	-6845.63	-14.8482	-14.8397	< 2e-16
PMA	0.0183	0.002	9.1137	0.0143544	0.0222201	< 2e-16
VD:EGA	-13.0347	0.0022	-6011.27	-13.039	-13.0305	< 2e-16
Threshold coefficients:
	Estimate	Std. Error	z value	lower	upper
AHCGT|Mildly SHCGT	1.8309	1.1327	1.6164	-0.389203	4.05101
Mildly SHCGT|Moderately SHCGT	16.1229	0.0023	7051.98	16.1184	16.1274
Moderately SHCGT|Severely SHCGT	30.1228	NaN	NaN	NaN	NaN
	log-likelihood: -69.05635
	AIC: 154.1127
	Condition number of Hessian: 28241.55
McFadden's R2:
0.109355
BIRTH HEAD CIRCUMFERENCE
Cumulative Link Mixed Model fitted with the adaptive Gauss-Hermite quadrature approximation with 10 quadrature points
Location coefficients:
	Estimate	Std. Error	z value	lower	upper	Pr(>|z|)
VD	-8.2545	2.863	-2.8832	-13.8659	-2.64311	0.0039371
BHC	-7.6202	2.7847	-2.7364	-13.0782	-2.16228	0.0062107
PMA	-0.1664	0.7176	-0.2319	-1.57289	1.24007	0.816618
VD:BHC	-9.697	3.0754	-3.1531	-15.7246	-3.66933	0.0016155
Threshold coefficients:
	Estimate	Std. Error	z value	lower	upper
AHCGT|Mildly SHCGT	2.8111	3.0062	0.9351	-3.08082	8.70308
Mildly SHCGT|Moderately SHCGT	16.6152	2.8152	5.9019	11.0975	22.133
Moderately SHCGT|Severely SHCGT	31.38	4.7295	6.635	22.1104	40.6497
	log-likelihood: -71.61256
	AIC: 159.2251
	Condition number of Hessian: 3308.531
McFadden's R2:
0.0763869
BIRTHWEIGHT
Cumulative Link Mixed Model fitted with the adaptive Gauss-Hermite quadrature approximation with 10 quadrature points
Location coefficients:
	Estimate	Std. Error	z value	lower	upper	Pr(>|z|)
VD	-7.5408	0.002	-3838.26	-7.54463	-7.53693	< 2e-16
BW	-12.5767	0.002	-6193.36	-12.5807	-12.5727	< 2e-16
PMA	-0.2037	0.002	-103.673	-0.207545	-0.199843	< 2e-16
VD:BW	-16.2201	0.002	-7987.53	-16.224	-16.2161	< 2e-16
Threshold coefficients:
	Estimate	Std. Error	z value	lower	upper
AHCGT|Mildly SHCGT	2.7041	1.1835	2.2849	0.384567	5.02366
Mildly SHCGT|Moderately SHCGT	16.8231	0.002	8565.24	16.8193	16.827
Moderately SHCGT|Severely SHCGT	30.8141	0.002	15661	30.8102	30.8179
	log-likelihood: -69.20529
	AIC: 154.4106
	Condition number of Hessian: 453219.70
McFadden's R2:
0.107434
SEX, MALE
Cumulative Link Mixed Model fitted with the adaptive Gauss-Hermite quadrature approximation with 10 quadrature points
Location coefficients:
	Estimate	Std. Error	z value	lower	upper	Pr(>|z|)
VD	-4.17	1.32	-3.1591	-6.75715	-1.58283	0.0015827
Male	0.1187	1.448	0.082	-2.71931	2.95668	0.934674
PMA	-0.2047	0.6723	-0.3045	-1.52236	1.11297	0.760765
VD:Male	-0.5335	1.5011	-0.3554	-3.47564	2.40861	0.722282
Threshold coefficients:
	Estimate	Std. Error	z value	lower	upper
AHCGT|Mildly SHCGT	-0.3477	1.414	-0.2459	-3.11921	2.42372
Mildly SHCGT|Moderately SHCGT	13.9107	1.8015	7.7218	10.3799	17.4415
Moderately SHCGT|Severely SHCGT	27.5986	2.7334	10.0968	22.2413	32.956
	log-likelihood: -75.63978
	AIC: 167.2796
	Condition number of Hessian: 2951.909
McFadden's R2:
0.0244463
MORBIDITIES
Cumulative Link Mixed Model fitted with the adaptive Gauss-Hermite quadrature approximation with 10 quadrature points
Location coefficients:
	Estimate	Std. Error	z value	lower	upper	Pr(>|z|)
VD	-9.8511	2.0495	-4.8065	-13.8682	-5.83408	1.536e-06
Morbidities	13.2223	2.2834	5.7906	8.74695	17.6977	7.012e-09
PMA	-0.1443	0.8072	-0.1788	-1.72643	1.43776	0.858091
VD:Morbidities	6.0898	1.3059	4.6631	3.53015	8.64937	3.1148e-06
Threshold coefficients:
	Estimate	Std. Error	z value	lower	upper
AHCGT|Mildly SHCGT	4.6418	2.0757	2.2363	0.573581	8.71004
Mildly SHCGT|Moderately SHCGT	22.0335	3.1604	6.9718	15.8393	28.2278
Moderately SHCGT|Severely SHCGT	36.3289	5.2166	6.9641	26.1046	46.5533
	log-likelihood: -67.528
	AIC: 151.056
	Condition number of Hessian: 5816.351
McFadden's R2:
0.129067
TOTAL DAYS OF ALL ANTIBIOTICS
Cumulative Link Mixed Model fitted with the adaptive Gauss-Hermite quadrature approximation with 10 quadrature points
Location coefficients:
	Estimate	Std. Error	z value	lower	upper	Pr(>|z|)
VD	-40.2298	10.958	-3.6713	-61.707	-18.7525	0.00024134
abx_days	47.654	10.5386	4.5218	26.9986	68.3093	6.1306e-06
PMA	0.0109	0.6366	0.0171	-1.23676	1.25849	0.986383
VD:abx_days	44.4174	10.3542	4.2898	24.1235	64.7112	1.7884e-05
Threshold coefficients:
	Estimate	Std. Error	z value	lower	upper
AHCGT|Mildly SHCGT	33.3101	10.9552	3.0406	11.8383	54.7818
Mildly SHCGT|Moderately SHCGT	48.1538	10.9377	4.4026	26.7164	69.5913
Moderately SHCGT|Severely SHCGT	62.3819	11.6777	5.342	39.4941	85.2697
	log-likelihood: -63.4291
	AIC: 142.8582
	Condition number of Hessian: 511106.92
McFadden's R2:
0.181932
LONGEST CONSECUTIVE DAYS OF ALL ANTIBIOTICS
Cumulative Link Mixed Model fitted with the adaptive Gauss-Hermite quadrature approximation with 10 quadrature points
Location coefficients:
	Estimate	Std. Error	z value	lower	upper	Pr(>|z|)
VD	-15.1083	3.0522	-4.95	-21.0906	-9.12611	7.423e-07
abx_consecutive	18.3396	3.3949	5.4021	11.6857	24.9935	6.5872e-08
PMA	-0.1828	0.7102	-0.2574	-1.5748	1.20918	0.796871
VD:abx_consecutive	18.5176	3.3586	5.5135	11.9348	25.1003	3.5187e-08
Threshold coefficients:
	Estimate	Std. Error	z value	lower	upper
AHCGT|Mildly SHCGT	10.7888	3.5105	3.0733	3.90835	17.6693
Mildly SHCGT|Moderately SHCGT	25.3586	3.837	6.609	17.8383	32.879
Moderately SHCGT|Severely SHCGT	40.0119	5.0413	7.9367	30.1311	49.8928
	log-likelihood: -67.4848
	AIC: 150.9696
	Condition number of Hessian: 11894.17
McFadden's R2:
0.129624
TOTAL AMOUNT OF ENTERAL FEEDS
Cumulative Link Mixed Model fitted with the adaptive Gauss-Hermite quadrature approximation with 10 quadrature points
Location coefficients:
	Estimate	Std. Error	z value	lower	upper	Pr(>|z|)
VD	-10.8185	0.0015	-6981.6	-10.8216	-10.8155	< 2.22e-16
total_enteral	-14.9294	0.0016	-9147.66	-14.9326	-14.9262	< 2.22e-16
PMA	-0.14	0.0015	-90.3461	-0.143014	-0.136941	< 2.22e-16
VD:total_enteral	-12.5936	0.0016	-7716.48	-12.5968	-12.5904	< 2.22e-16
Threshold coefficients:
	Estimate	Std. Error	z value	lower	upper
AHCGT|Mildly SHCGT	5.274	1.1745	4.4905	2.97202	7.57588
Mildly SHCGT|Moderately SHCGT	19.6009	0.0016	12643.6	19.5979	19.604
Moderately SHCGT|Severely SHCGT	34.8769	0.0016	21370	34.8737	34.8801
	log-likelihood: -66.60799
	AIC: 149.216
	Condition number of Hessian: 862731.23
McFadden's R2:
0.140933
TOTAL DAYS OF TPN
Cumulative Link Mixed Model fitted with the adaptive Gauss-Hermite quadrature approximation with 10 quadrature points
Location coefficients:
	Estimate	Std. Error	z value	lower	upper	Pr(>|z|)
VD	-6.0334	1.8207	-3.3138	-9.60196	-2.46487	0.00092052
days_tpn	13.5403	2.6362	5.1363	8.37349	18.7072	2.8018e-07
PMA	-0.2652	0.7574	-0.3501	-1.74967	1.2193	0.726245
VD:days_tpn	8.9125	1.8538	4.8077	5.27911	12.5458	1.5268e-06
Threshold coefficients:
	Estimate	Std. Error	z value	lower	upper
AHCGT|Mildly SHCGT	0.4267	1.9347	0.2206	-3.36519	4.21859
Mildly SHCGT|Moderately SHCGT	15.2109	2.0765	7.3252	11.141	19.2808
Moderately SHCGT|Severely SHCGT	29.7777	3.6322	8.1982	22.6587	36.8967
	log-likelihood: -66.82456
	AIC: 149.6491
	Condition number of Hessian: 2.313723
McFadden's R2:
0.138139
DOL FULL FEEDS ACHIEVED
Cumulative Link Mixed Model fitted with the adaptive Gauss-Hermite quadrature approximation with 10 quadrature points
Location coefficients:
	Estimate	Std. Error	z value	lower	upper	Pr(>|z|)
VD	-7.4225	2.3181	-3.2019	-11.966	-2.87903	0.00136514
DOL_full_feeds	16.0378	4.5024	3.5621	7.21336	24.8623	0.00036791
PMA	-0.1167	0.7387	-0.158	-1.56441	1.33107	0.874495
VD:DOL_full_feeds	12.8876	4.2562	3.0279	4.54557	21.2296	0.0024622
Threshold coefficients:
	Estimate	Std. Error	z value	lower	upper
AHCGT|Mildly SHCGT	1.9175	2.2978	0.8345	-2.58608	6.42115
Mildly SHCGT|Moderately SHCGT	16.3032	2.3133	7.0477	11.7693	20.8372
Moderately SHCGT|Severely SHCGT	31.9212	4.5605	6.9995	22.9828	40.8596
	log-likelihood: -67.98807
	AIC: 151.9761
	Condition number of Hessian: 8535.515
McFadden's R2:
0.123133
TOTAL AMOUNT OF HUMAN MILK
Cumulative Link Mixed Model fitted with the adaptive Gauss-Hermite quadrature approximation with 10 quadrature points
Location coefficients:
	Estimate	Std. Error	z value	lower	upper	Pr(>|z|)
VD	-12.9935	0.0024	-5448.89	-12.9981	-12.9888	< 2.22e-16
total_HM	-9.3828	0.0024	-3934.23	-9.38745	-9.3781	< 2.22e-16
PMA	-0.1642	0.0022	-73.5302	-0.168616	-0.15986	< 2.22e-16
VD:total_HM	-8.2924	0.0024	-3477.02	-8.29705	-8.2877	< 2.22e-16
Threshold coefficients:
	Estimate	Std. Error	z value	lower	upper
AHCGT|Mildly SHCGT	9.2285	1.0831	8.5204	7.10564	11.3513
Mildly SHCGT|Moderately SHCGT	23.5755	0.0022	10558.2	23.5711	23.5799
Moderately SHCGT|Severely SHCGT	38.3548	0.0024	16084.8	38.3502	38.3595
	log-likelihood: -72.19646
	AIC: 160.3929
	Condition number of Hessian: 412059.70
McFadden's R2:
0.0688561
TOTAL AMOUNT OF FORMULA
Cumulative Link Mixed Model fitted with the adaptive Gauss-Hermite quadrature approximation with 10 quadrature points
Location coefficients:
	Estimate	Std. Error	z value	lower	upper	Pr(>|z|)
VD	-5.3261	1.6997	-3.1336	-8.6574	-1.99474	0.001727
total_formula	-2.3356	1.7113	-1.3648	-5.6897	1.01847	0.172309
PMA	-0.1603	0.6892	-0.2326	-1.51113	1.19047	0.816048
VD:total_formula	-2.6026	1.7044	-1.527	-5.94318	0.738036	0.126773
Threshold coefficients:
	Estimate	Std. Error	z value	lower	upper
AHCGT|Mildly SHCGT	1.2817	2.0069	0.6386	-2.65175	5.21507
Mildly SHCGT|Moderately SHCGT	15.5784	2.5649	6.0737	10.5513	20.6054
Moderately SHCGT|Severely SHCGT	30.0301	3.4715	8.6504	23.226	36.8342
	log-likelihood: -74.49941
	AIC: 164.9988
	Condition number of Hessian: 14080.79
McFadden's R2:
0.0391541
