# Supplementary material for: Bacteroidota and Lachnospiraceae integration into the gut microbiome at key time points in early life are linked to infant neurodevelopment
Source: Gut Microbes. 2021 Nov 28;13(1):1997560. doi: 10.1080/19490976.2021.1997560 (PMC8632288; doi:10.1080/19490976.2021.1997560)
Supplement: Supplemental Material [file KGMI_A_1997560_SM6479.zip › Supplementary information/Table S9.xlsx]

## Sheet: Sheet1
COMPLETE DATASET
Model: formula = data ~ AHCGT + Mildly SHCGT + Moderately SHCGT + Severely SHCGT + PMA
	Inertia	Proportion	Rank
Total	809.011	1
Constrained	29.4493	0.0364	4
Unconstrained	779.562	0.9636	235
Inertia is variance
Permutation test for rda under reduced model
Terms added sequentially (first to last)
Blocks: Patient
Permutation: free
Number of permutations: 999
Model: formula = data ~ AHCGT + Mildly SHCGT + Moderately SHCGT + Severely SHCGT + PMA
	Df	Variance	F	Pr(>F)
AHCGT	1	7.89	2.3786	0.001
Mildy SHCGT	1	3.67	1.1049	0.001
Moderately SHCGT	1	7.42	2.2374	0.001
PMA	1	10.47	3.1567	0.001
Model	4	29.45	2.2194	0.001
Residual	235	779.56
Goodness of fit
	R2
PMA	0.6391
AHCGT	0.3795
Mildy SHCGT	0.106
Moderately SHCGT	0.216
Severely SHCGT	0.1447
Patient	0.7687
LIMITED MORBIDITY SUBSET
Model: formula = data ~ AHCGT + PMA
	Inertia	Proportion	Rank
Total	822.766	1
Constrained	22.4402	0.02727	2
Unconstrained	800.326	0.97273	180
Inertia is variance
Permutation test for rda under reduced model
Terms added sequentially (first to last)
Blocks: Patient
Permutation: free
Number of permutations: 999
Model: formula = data ~ AHCGT + PMA
	Df	Variance	F	Pr(>F)
AHCGT	1	8.32	1.8706	0.001
PMA	1	14.12	3.1764	0.001
Model	2	22.44	2.5235	0.001
Residual	180	800.33
Goodness of fit
	R2
PMA	1
AHCGT	0.3706
Patient	0.6829
